# Supplementary material for: Plant Defensive β-Glucosidases Resist Digestion and Sustain Activity in the Gut of a Lepidopteran Herbivore
Source: Front Plant Sci. 2018 Oct 8;9:1389. doi: 10.3389/fpls.2018.01389 (PMC6186830; doi:10.3389/fpls.2018.01389)
Supplement: TABLE S2 — Proteins detected during LC-MS proteomic analysis of maize leaf extracts. [file Table_2.xlsx]

## Sheet: Sheet1
Classification (Combined - using peptides detected in >= 1% samples with their max PLGS scores) (minimal curated value 2)	Protein Identifier	Description	Number of Detections minimal curated as Green (if at least 1%) of most detected PEPTIDE	Number of Detections minimal curated as Green of PROTEIN	Classification	PLGS Curated	PLGS Protein Score	Sequence Coverage (%)	Number of Matched Peptides	Top 3 Matched Peptide Intensity Sum	Avg. Mass	#pacId	locusName	transcriptName	peptideName	Pfam	Panther	KOG	KEGG/ec	KO	GO	Best-hit-arabi-name	arabi-symbol	arabi-defline	Best-hit-rice-name	rice-symbol	rice-defline
Conclusive	AC192244.3	gnl|db|AC192244.3_FGT007_PACid:20876276 AC192244.3_FGT007_PACid:20876276 Unknown Entry gnl|db|AC192244.3_FGT001_PACid:20877283 AC192244.3_FGT001_PACid:20877283 Unknown Entry	1	1	Conclusive	Green	6930.68	61.54	4	64465	12984.8	20877283	AC192244.3_FG001	AC192244.3_FGT001	AC192244.3_FGT001	PF00227,PF10584	PTHR11599,PTHR11599:SF12		3.4.25.1	K02725	GO:0004298,GO:0051603,GO:0005839,GO:0004175,GO:0006511,GO:0019773	AT1G47250.1	PAF2	20S proteasome alpha subunit F2	LOC_Os02g04100.1		peptidase, T1 family, putative, expressed
												20876276	AC192244.3_FG007	AC192244.3_FGT007	AC192244.3_FGT007	PF01467	PTHR24702				GO:0016779,GO:0009058	AT2G18250.1	ATCOAD,COAD	4-phosphopantetheine adenylyltransferase	LOC_Os02g04120.1		cytidylyltransferase domain containing protein, expressed
Conclusive	AC198353.5	gnl|db|AC198353.5_FGT004_PACid:20843212 AC198353.5_FGT004_PACid:20843212 Unknown Entry gnl|db|AC198353.5_FGT001_PACid:20847211 AC198353.5_FGT001_PACid:20847211 Unknown Entry	2	2	Conclusive	Green	6273.5	26.87	10	382726	54520.7	20847211	AC198353.5_FG001	AC198353.5_FGT001	AC198353.5_FGT001	PF00450	PTHR11802:SF8,PTHR11802	KOG1282			GO:0004185,GO:0006508	AT3G63470.1	scpl40	serine carboxypeptidase-like 40	LOC_Os09g28840.1		OsSCP43 - Putative Serine Carboxypeptidase homologue, expressed
												20843212	AC198353.5_FG004	AC198353.5_FGT004	AC198353.5_FGT004	PF01029,PF01189	PTHR22807:SF12,PTHR22807	KOG1122	2.1.1.-	K03500	GO:0003723,GO:0006355,GO:0003676,GO:0008168,GO:0032259	AT3G13180.1		NOL1/NOP2/sun family protein / antitermination NusB domain-containing protein	LOC_Os09g30100.1		NOL1/NOP2/sun family protein, putative, expressed
Conclusive	AC211394.4	gnl|db|AC211394.4_FGT004_PACid:20840538 AC211394.4_FGT004_PACid:20840538 Unknown Entry	1	2	Conclusive	Green	1228.71	14.5	4	53283	55160.6	20840538	AC211394.4_FG004	AC211394.4_FGT004	AC211394.4_FGT004	PF00149	PTHR22953	KOG1378			GO:0016787	AT5G34850.1	ATPAP26,PAP26	purple acid phosphatase 26	LOC_Os06g43640.1		Ser/Thr protein phosphatase family protein, putative, expressed
Conclusive	AC216353.2	gnl|db|AC216353.2_FGT005_PACid:20879245 AC216353.2_FGT005_PACid:20879245 Unknown Entry	2	2	Conclusive	Green	13939	33.33	2	203924	7075.1	20879245	AC216353.2_FG005	AC216353.2_FGT005	AC216353.2_FGT005	PF00719	PTHR10286:SF0,PTHR10286				GO:0000287,GO:0004427,GO:0006796,GO:0005737	AT5G09650.1	AtPPa6,PPa6	pyrophosphorylase 6	LOC_Os02g52940.2		soluble inorganic pyrophosphatase, putative, expressed
Conclusive	AC231745.1	gnl|db|AC231745.1_FGT004_PACid:20839390 AC231745.1_FGT004_PACid:20839390 Unknown Entry gnl|db|AC231745.1_FGT003_PACid:20839812 AC231745.1_FGT003_PACid:20839812 Unknown Entry	1	1	Conclusive	Green	1567.18	15.67	4	118982	41647.6	20839812	AC231745.1_FG003	AC231745.1_FGT003	AC231745.1_FGT003	PF00657	PTHR22835,PTHR22835:SF39				GO:0016788,GO:0006629	AT5G45910.1		GDSL-like Lipase/Acylhydrolase superfamily protein	LOC_Os06g06290.1		GDSL-like lipase/acylhydrolase, putative, expressed
												20839390	AC231745.1_FG004	AC231745.1_FGT004	AC231745.1_FGT004							AT1G08030.1	TPST	tyrosylprotein sulfotransferase	LOC_Os06g06370.1		expressed protein
Conclusive	GRMZM2G002807_T01_PACid_20844566	gnl|db|GRMZM2G002807_T01_PACid:20844566 GRMZM2G002807_T01_PACid:20844566 Unknown Entry	3	3	Conclusive	Green	33584.6	73.15	17	940307	31942.3	20844566	GRMZM2G002807	GRMZM2G002807_T01	GRMZM2G002807_T01	PF00121	PTHR21139	KOG1643	5.3.1.1	K01803	GO:0004807,GO:0008152	AT2G21170.1	PDTPI,TIM	triosephosphate isomerase	LOC_Os09g36450.1		triosephosphate isomerase, chloroplast precursor, putative, expressed
Conclusive	GRMZM2G003565_T03_PACid_20845016	gnl|db|GRMZM2G003565_T03_PACid:20845016 GRMZM2G003565_T03_PACid:20845016 Unknown Entry	3	3	Conclusive	Green	263.957	21.9	7	13413	47614.7	20845016	GRMZM2G003565	GRMZM2G003565_T03	GRMZM2G003565_T03	PF00415	PTHR22870,PTHR22870:SF27					AT5G63860.1	UVR8	Regulator of chromosome condensation (RCC1) family protein	LOC_Os04g35570.1		Regulator of chromosome condensation domain containing protein, expressed
Conclusive	GRMZM2G005552_T01_PACid_20853243	gnl|db|GRMZM2G005552_T01_PACid:20853243 GRMZM2G005552_T01_PACid:20853243 Unknown Entry	1	1	Conclusive	Green	3090.87	15	5	49831	38070.4	20853243	GRMZM2G005552	GRMZM2G005552_T01	GRMZM2G005552_T01	PF00190					GO:0045735	AT2G28680.1		RmlC-like cupins superfamily protein	LOC_Os05g02520.1		cupin domain containing protein, expressed
Conclusive	GRMZM2G005973_T01_PACid_20821888	gnl|db|GRMZM2G005973_T01_PACid:20821888 GRMZM2G005973_T01_PACid:20821888 Unknown Entry	1	1	Conclusive	Green	1442.19	31.88	10	80949	37272.6	20821888	GRMZM2G005973	GRMZM2G005973_T01	GRMZM2G005973_T01	PF00687	PTHR23105,PTHR23105:SF5	KOG1569			GO:0003723,GO:0003735,GO:0006412,GO:0015934	AT3G63490.1		Ribosomal protein L1p/L10e family	LOC_Os05g32220.1		L1P family of ribosomal proteins domain containing protein, expressed
Conclusive	GRMZM2G007695_T01_PACid_20876740	gnl|db|GRMZM2G007695_T01_PACid:20876740 GRMZM2G007695_T01_PACid:20876740 Unknown Entry	4	4	Conclusive	Green	480.608	16.83	5	13112.1	44510.6	20876740	GRMZM2G007695	GRMZM2G007695_T01	GRMZM2G007695_T01	PF00573	PTHR19431	KOG1475		K02930	GO:0003735,GO:0006412,GO:0005840	AT3G09630.1		Ribosomal protein L4/L1 family	LOC_Os03g58204.1		ribosomal protein L4, putative, expressed
Conclusive	GRMZM2G010328_T01_PACid_20870174	gnl|db|GRMZM2G010328_T01_PACid:20870174 GRMZM2G010328_T01_PACid:20870174 Unknown Entry	2	2	Conclusive	Green	3105.02	40.91	16	87902.1	50206.8	20870174	GRMZM2G010328	GRMZM2G010328_T01	GRMZM2G010328_T01	PF00155	PTHR11751,PTHR11751:SF22	KOG0257	2.6.1.83	K10206	GO:0030170,GO:0009058,GO:0016740,GO:0016769	AT4G33680.1	AGD2	Pyridoxal phosphate (PLP)-dependent transferases superfamily protein	LOC_Os03g18810.1		aminotransferase, classes I and II, domain containing protein, expressed
Conclusive	GRMZM2G011129_T01_PACid_20832245	gnl|db|GRMZM2G011129_T01_PACid:20832245 GRMZM2G011129_T01_PACid:20832245 Unknown Entry	4	4	Conclusive	Green	8058.91	33.33	7	180336	33173.9	20832245	GRMZM2G011129	GRMZM2G011129_T01	GRMZM2G011129_T01	PF00076	PTHR24012,PTHR24012:SF56	KOG0131			GO:0003676	AT4G24770.1	ATRBP31,ATRBP33,CP31,RBP31	31-kDa RNA binding protein	LOC_Os09g39180.1		RNA recognition motif containing protein, putative, expressed
Conclusive	GRMZM2G012276_T02_PACid_20820560	gnl|db|GRMZM2G012276_T02_PACid:20820560 GRMZM2G012276_T02_PACid:20820560 Unknown Entry	2	2	Conclusive	Green	2444.67	48.17	8	51460	23796.1	20820560	GRMZM2G012276	GRMZM2G012276_T02	GRMZM2G012276_T02	PF00578	PTHR10681:SF5,PTHR10681	KOG0855	1.11.1.15	K03564	GO:0016209,GO:0016491,GO:0055114	AT3G26060.1	ATPRX Q	Thioredoxin superfamily protein	LOC_Os06g09610.2		peroxiredoxin, putative, expressed
Conclusive	GRMZM2G013478_T01_PACid_20873475	gnl|db|GRMZM2G013478_T01_PACid:20873475 GRMZM2G013478_T01_PACid:20873475 Unknown Entry	2	2	Conclusive	Green	3161.78	19.37	5	20370.9	24226.8	20873475	GRMZM2G013478	GRMZM2G013478_T01	GRMZM2G013478_T01	PF00334	PTHR11349	KOG0888	2.7.4.6	K00940	GO:0004550,GO:0005524,GO:0006165,GO:0006183,GO:0006228,GO:0006241	AT5G63310.1	ATNDPK2,NDPK IA,NDPK IA IA,NDPK1A,NDPK2	nucleoside diphosphate kinase 2	LOC_Os12g36194.1		nucleoside diphosphate kinase, putative, expressed
Conclusive	GRMZM2G015967_T01_PACid_20862641	gnl|db|GRMZM2G015967_T01_PACid:20862641 GRMZM2G015967_T01_PACid:20862641 Unknown Entry	2	2	Conclusive	Green	5899.94	27.93	8	132918	46868.2	20862641	GRMZM2G015967	GRMZM2G015967_T01	GRMZM2G015967_T01	PF00160	PTHR11071:SF75,PTHR11071	KOG0881			GO:0003755,GO:0006457	AT3G01480.1	ATCYP38,CYP38	cyclophilin 38	LOC_Os08g29370.1		peptidyl-prolyl cis-trans isomerase, chloroplast precursor, putative, expressed
Conclusive	GRMZM2G016066_T01_PACid_20841811	gnl|db|GRMZM2G016066_T01_PACid:20841811 GRMZM2G016066_T01_PACid:20841811 Unknown Entry	2	2	Conclusive	Green	4503.31	42.45	4	139242	14833.8	20841811	GRMZM2G016066	GRMZM2G016066_T01	GRMZM2G016066_T01	PF02427				K02693	GO:0015979,GO:0009522,GO:0009538	AT2G20260.1	PSAE-2	photosystem I subunit E-2	LOC_Os07g25430.1		photosystem I reaction center subunit IV A, chloroplast precursor, putative, expressed
Conclusive	GRMZM2G016250_T01_PACid_20824357	gnl|db|GRMZM2G016250_T01_PACid:20824357 GRMZM2G016250_T01_PACid:20824357 Unknown Entry	1	1	Conclusive	Green	619.915	26.28	5	33924	15777.7	20824357	GRMZM2G016250	GRMZM2G016250_T01	GRMZM2G016250_T01	PF01777,PF00467	PTHR10497	KOG3418			GO:0003735,GO:0006412,GO:0005622,GO:0005840	AT4G15000.1		Ribosomal L27e protein family	LOC_Os10g41470.1		60S ribosomal protein L27-3, putative, expressed
Conclusive	GRMZM2G016677_T01_PACid_20843879	gnl|db|GRMZM2G016677_T01_PACid:20843879 GRMZM2G016677_T01_PACid:20843879 Unknown Entry	6	6	Conclusive	Green	11235.5	44.57	10	325193	27427.8	20843879	GRMZM2G016677	GRMZM2G016677_T01	GRMZM2G016677_T01	PF01789				K02717	GO:0005509,GO:0015979,GO:0009523,GO:0009654,GO:0019898	AT1G06680.1	OE23,OEE2,PSBP-1,PSII-P	photosystem II subunit P-1	LOC_Os07g04840.1		PsbP, putative, expressed
Conclusive	GRMZM2G017419_T01_PACid_20873606	gnl|db|GRMZM2G017419_T01_PACid:20873606 GRMZM2G017419_T01_PACid:20873606 Unknown Entry	1	1	Conclusive	Green	1461.76	18.33	3	34203.2	19357.3	20873606	GRMZM2G017419	GRMZM2G017419_T01	GRMZM2G017419_T01	PF00085	PTHR10438:SF15,PTHR10438	KOG0907			GO:0045454,GO:0016209,GO:0016491,GO:0055114,GO:0015035,GO:0009055,GO:0006662	AT5G16400.1	ATF2,TRXF2	thioredoxin F2	LOC_Os01g68480.1		thioredoxin, putative, expressed
Conclusive	GRMZM2G018197_T01_PACid_20846093	gnl|db|GRMZM2G018197_T01_PACid:20846093 GRMZM2G018197_T01_PACid:20846093 Unknown Entry	4	4	Conclusive	Green	2669.89	35.64	12	77901.9	44525.7	20846093	GRMZM2G018197	GRMZM2G018197_T01	GRMZM2G018197_T01	PF00573	PTHR19431	KOG1475			GO:0003735,GO:0006412,GO:0005840	AT3G09630.1		Ribosomal protein L4/L1 family	LOC_Os07g08330.1		ribosomal protein L4, putative, expressed
Conclusive	GRMZM2G018403_T01_PACid_20877326	gnl|db|GRMZM2G018403_T01_PACid:20877326 GRMZM2G018403_T01_PACid:20877326 Unknown Entry	3	3	Conclusive	Green	4091.44	16.02	3	57423.2	25286.3	20877326	GRMZM2G018403	GRMZM2G018403_T01	GRMZM2G018403_T01	PF00829	PTHR21349	KOG1686			GO:0003723,GO:0003735,GO:0006412,GO:0005622,GO:0005840	AT1G35680.1		Ribosomal protein L21	LOC_Os02g15900.1		50S ribosomal protein L21, chloroplast precursor, putative, expressed
Conclusive	GRMZM2G018441_T01_PACid_20875436	gnl|db|GRMZM2G018441_T01_PACid:20875436 GRMZM2G018441_T01_PACid:20875436 Unknown Entry	2	2	Conclusive	Green	6109.15	31.97	9	189354	39640.1	20875436	GRMZM2G018441	GRMZM2G018441_T01	GRMZM2G018441_T01		PTHR19288:SF6,PTHR19288	KOG2882				AT5G36700.1	ATPGLP1,PGLP1	2-phosphoglycolate phosphatase 1	LOC_Os04g41340.1		4-nitrophenylphosphatase, putative, expressed
Conclusive	GRMZM2G018558_T01_PACid_20877482	gnl|db|GRMZM2G018558_T01_PACid:20877482 GRMZM2G018558_T01_PACid:20877482 Unknown Entry	2	2	Conclusive	Green	3357.71	15.94	7	33011.3	76041.1	20877482	GRMZM2G018558	GRMZM2G018558_T01	GRMZM2G018558_T01	PF04561,PF02789,PF00883,PF03999	PTHR11963,PTHR11963:SF3				GO:0004177,GO:0006508,GO:0005622,GO:0003677,GO:0003899,GO:0006351,GO:0030145,GO:0019538,GO:0008235,GO:0005737	AT4G30920.1		Cytosol aminopeptidase family protein	LOC_Os02g55140.1		leucine aminopeptidase, chloroplast precursor, putative, expressed
Conclusive	GRMZM2G022514_T01_PACid_20855537	gnl|db|GRMZM2G022514_T01_PACid:20855537 GRMZM2G022514_T01_PACid:20855537 Unknown Entry	1	1	Conclusive	Green	163.86	7.66	5	161945	81537.3	20855537	GRMZM2G022514	GRMZM2G022514_T01	GRMZM2G022514_T01	PF00069,PF00139	PTHR24420,PTHR24420:SF662	KOG1187			GO:0004672,GO:0005524,GO:0006468,GO:0005488	AT5G55830.1		Concanavalin A-like lectin protein kinase family protein	LOC_Os02g48210.1		lectin-like protein kinase, putative, expressed
Conclusive	GRMZM2G023748_T01_PACid_20827571	gnl|db|GRMZM2G023748_T01_PACid:20827571 GRMZM2G023748_T01_PACid:20827571 Unknown Entry	1	1	Conclusive	Green	2448.16	20.83	4	101035	24808.2	20827571	GRMZM2G023748	GRMZM2G023748_T01	GRMZM2G023748_T01	PF00687	PTHR23105:SF4,PTHR23105	KOG1570		K02865	GO:0003723,GO:0003735,GO:0006412,GO:0015934	AT1G08360.1		Ribosomal protein L1p/L10e family	LOC_Os02g21660.1		L1P family of ribosomal proteins domain containing protein, expressed
Conclusive	GRMZM2G024482_T02_PACid_20855493	gnl|db|GRMZM2G024482_T02_PACid:20855493 GRMZM2G024482_T02_PACid:20855493 Unknown Entry	2	2	Conclusive	Green	2865.69	20.18	4	78349	24421.6	20855493	GRMZM2G024482	GRMZM2G024482_T02	GRMZM2G024482_T02	PF07977			4.2.1.-	K02372		AT2G22230.1		Thioesterase superfamily protein	LOC_Os08g12840.1		FabA-like domain containing protein, expressed
Conclusive	GRMZM2G024933_T02_PACid_20846053	gnl|db|GRMZM2G024933_T02_PACid:20846053 GRMZM2G024933_T02_PACid:20846053 Unknown Entry	4	4	Conclusive	Green	11057.4	48.41	7	100755	17151.8	20846053	GRMZM2G024933	GRMZM2G024933_T02	GRMZM2G024933_T02		PTHR21631,PTHR21631:SF4					AT2G43180.1		Phosphoenolpyruvate carboxylase family protein	LOC_Os04g31700.1		methylisocitrate lyase 2, putative, expressed
Conclusive	GRMZM2G025882_T01_PACid_20852536	gnl|db|GRMZM2G025882_T01_PACid:20852536 GRMZM2G025882_T01_PACid:20852536 Unknown Entry	1	1	Conclusive	Green	192.222	16.55	4	8440	30918.2	20852536	GRMZM2G025882	GRMZM2G025882_T01	GRMZM2G025882_T01	PF04536						AT1G54780.1	TLP18.3	thylakoid lumen 18.3 kDa protein	LOC_Os05g33280.1		thylakoid lumen protein, putative, expressed
Conclusive	GRMZM2G025954_T01_PACid_20852629	gnl|db|GRMZM2G025954_T01_PACid:20852629 GRMZM2G025954_T01_PACid:20852629 Unknown Entry	1	1	Conclusive	Green	1253.69	29.85	5	23261.2	21202.5	20852629	GRMZM2G025954	GRMZM2G025954_T01	GRMZM2G025954_T01	PF00085	PTHR10438:SF15,PTHR10438	KOG0907			GO:0045454,GO:0016209,GO:0016491,GO:0055114,GO:0015035,GO:0009055,GO:0006662	AT5G16400.1	ATF2,TRXF2	thioredoxin F2	LOC_Os01g68480.1		thioredoxin, putative, expressed
Conclusive	GRMZM2G026024_T01_PACid_20859676	gnl|db|GRMZM2G026024_T01_PACid:20859676 GRMZM2G026024_T01_PACid:20859676 Unknown Entry	5	5	Conclusive	Green	30319.3	32.3	15	57331.1	65584.8	20859676	GRMZM2G026024	GRMZM2G026024_T01	GRMZM2G026024_T01	PF00485	PTHR10285,PTHR10285:SF29		2.7.1.19	K00855	GO:0005524,GO:0016301,GO:0008152	AT1G32060.1	PRK	phosphoribulokinase	LOC_Os02g47020.1		phosphoribulokinase/Uridine kinase family protein, expressed
Conclusive	GRMZM2G027875_T01_PACid_20876050	gnl|db|GRMZM2G027875_T01_PACid:20876050 GRMZM2G027875_T01_PACid:20876050 Unknown Entry	1	1	Conclusive	Green	257.017	12.25	9	28442	96208.7	20876050	GRMZM2G027875	GRMZM2G027875_T01	GRMZM2G027875_T01	PF01433	PTHR11533:SF97,PTHR11533				GO:0008237,GO:0008270,GO:0006508	AT4G33090.1	APM1,ATAPM1	aminopeptidase M1	LOC_Os02g12650.2		puromycin-sensitive aminopeptidase, putative, expressed
Conclusive	GRMZM2G029566_T01_PACid_20855711	gnl|db|GRMZM2G029566_T01_PACid:20855711 GRMZM2G029566_T01_PACid:20855711 Unknown Entry	2	2	Conclusive	Green	1658.69	15.22	4	39476	47259.7	20855711	GRMZM2G029566	GRMZM2G029566_T01	GRMZM2G029566_T01	PF01557,PF09298	PTHR11820,PTHR11820:SF1	KOG2843			GO:0003824,GO:0008152,GO:0004334,GO:0009072	AT1G12050.1		fumarylacetoacetase, putative	LOC_Os02g10310.1		fumarylacetoacetase, putative, expressed
Conclusive	GRMZM2G029641_T01_PACid_20875542	gnl|db|GRMZM2G029641_T01_PACid:20875542 GRMZM2G029641_T01_PACid:20875542 Unknown Entry	1	1	Conclusive	Green	215.237	10.21	6	17600	58687.5	20875542	GRMZM2G029641	GRMZM2G029641_T01	GRMZM2G029641_T01	PF00450	PTHR11802	KOG1282			GO:0004185,GO:0006508	AT4G12910.1	scpl20	serine carboxypeptidase-like 20	LOC_Os04g25560.1		OsSCP23 - Putative Serine Carboxypeptidase homologue, expressed
Conclusive	GRMZM2G030731_T01_PACid_20836064	gnl|db|GRMZM2G030731_T01_PACid:20836064 GRMZM2G030731_T01_PACid:20836064 Unknown Entry	2	2	Conclusive	Green	1711.56	34.48	5	59061	16109	20836064	GRMZM2G030731	GRMZM2G030731_T01	GRMZM2G030731_T01	PF00828	PTHR11721	KOG1742		K02900		AT1G70600.1		Ribosomal protein L18e/L15 superfamily protein	LOC_Os03g29460.1		60S ribosomal protein, putative, expressed
Conclusive	GRMZM2G031572_T01_PACid_20869902	gnl|db|GRMZM2G031572_T01_PACid:20869902 GRMZM2G031572_T01_PACid:20869902 Unknown Entry	2	2	Conclusive	Green	843.182	25.93	10	40725	56841.4	20869902	GRMZM2G031572	GRMZM2G031572_T01	GRMZM2G031572_T01	PF05577	PTHR11010:SF2,PTHR11010	KOG2182			GO:0008236,GO:0006508	AT4G36195.1		Serine carboxypeptidase S28 family protein	LOC_Os10g36760.1		OsProCP3 - Putative Lysosomal Pro-x Carboxypeptidase homologue, expressed
Conclusive	GRMZM2G032003_T01_PACid_20834545	gnl|db|GRMZM2G032003_T01_PACid:20834545 GRMZM2G032003_T01_PACid:20834545 Unknown Entry	5	5	Conclusive	Green	27354.7	54.02	20	605811	58138.1	20834545	GRMZM2G032003	GRMZM2G032003_T01	GRMZM2G032003_T01	PF01704	PTHR11952:SF1,PTHR11952	KOG2638			GO:0016779,GO:0008152	AT5G17310.2	AtUGP2,UGP2	UDP-glucose pyrophosphorylase 2	LOC_Os09g38030.1		UTP--glucose-1-phosphate uridylyltransferase, putative, expressed
Conclusive	GRMZM2G034724_T01_PACid_20824728	gnl|db|GRMZM2G034724_T01_PACid:20824728 GRMZM2G034724_T01_PACid:20824728 Unknown Entry	1	1	Conclusive	Green	5849.85	26.45	8	116828	38306.7	20824728	GRMZM2G034724	GRMZM2G034724_T01	GRMZM2G034724_T01	PF00190					GO:0045735	AT1G07750.1		RmlC-like cupins superfamily protein	LOC_Os05g02520.1		cupin domain containing protein, expressed
Conclusive	GRMZM2G035502_T01_PACid_20819978	gnl|db|GRMZM2G035502_T01_PACid:20819978 GRMZM2G035502_T01_PACid:20819978 Unknown Entry	1	1	Conclusive	Green	746.558	16.82	3	31829.7	23590.9	20819978	GRMZM2G035502	GRMZM2G035502_T01	GRMZM2G035502_T01	PF02798,PF00043	PTHR11260,PTHR11260:SF15	KOG1422			GO:0005515	AT1G75270.1	DHAR2	dehydroascorbate reductase 2	LOC_Os05g02530.1		glutathione S-transferase, N-terminal domain containing protein, expressed
Conclusive	GRMZM2G035620_T01_PACid_20828631	gnl|db|GRMZM2G035620_T01_PACid:20828631 GRMZM2G035620_T01_PACid:20828631 Unknown Entry	1	1	Conclusive	Green	659.235	21.83	4	57759	31031.1	20828631	GRMZM2G035620	GRMZM2G035620_T01	GRMZM2G035620_T01	PF01738	PTHR17630,PTHR17630:SF19	KOG3043	3.1.1.45	K01061	GO:0016787	AT2G32520.1		alpha/beta-Hydrolases superfamily protein	LOC_Os01g34700.1		dienelactone hydrolase family protein, expressed
Conclusive	GRMZM2G038032_T01_PACid_20820080	gnl|db|GRMZM2G038032_T01_PACid:20820080 GRMZM2G038032_T01_PACid:20820080 Unknown Entry	1	1	Conclusive	Green	558.662	22.75	6	45834	36692.9	20820080	GRMZM2G038032	GRMZM2G038032_T01	GRMZM2G038032_T01	PF00400	PTHR19868	KOG0279			GO:0005515	AT1G18080.1	ATARCA,RACK1A,RACK1A_AT	Transducin/WD40 repeat-like superfamily protein	LOC_Os01g49290.1		WD repeat-containing protein, putative, expressed
Conclusive	GRMZM2G039588_T03_PACid_20847807	gnl|db|GRMZM2G039588_T03_PACid:20847807 GRMZM2G039588_T03_PACid:20847807 Unknown Entry	1	1	Conclusive	Green	649.727	52.63	11	34510	38372.2	20847807	GRMZM2G039588	GRMZM2G039588_T03	GRMZM2G039588_T03	PF01263	PTHR11122	KOG1594	5.1.3.15	K01792	GO:0016853,GO:0005975	AT5G57330.1		Galactose mutarotase-like superfamily protein	LOC_Os04g56290.1		aldose 1-epimerase, putative, expressed
Conclusive	GRMZM2G039639_T01_PACid_20866742	gnl|db|GRMZM2G039639_T01_PACid:20866742 GRMZM2G039639_T01_PACid:20866742 Unknown Entry	1	1	Conclusive	Green	167.492	13.91	2	39940.5	24714.9	20866742	GRMZM2G039639	GRMZM2G039639_T01	GRMZM2G039639_T01	PF00314						AT4G11650.1	ATOSM34,OSM34	osmotin 34	LOC_Os03g46070.1		thaumatin, putative, expressed
Conclusive	GRMZM2G041356_T01_PACid_20843552	gnl|db|GRMZM2G041356_T01_PACid:20843552 GRMZM2G041356_T01_PACid:20843552 Unknown Entry	3	3	Conclusive	Green	24511.9	50.14	11	151780	38685.7	20843552	GRMZM2G041356	GRMZM2G041356_T01	GRMZM2G041356_T01	PF01263	PTHR10091	KOG1604			GO:0016853,GO:0005975,GO:0019318	AT3G47800.1		Galactose mutarotase-like superfamily protein	LOC_Os04g38530.1		aldose 1-epimerase, putative, expressed
Conclusive	GRMZM2G042506_T01_PACid_20864707	gnl|db|GRMZM2G042506_T01_PACid:20864707 GRMZM2G042506_T01_PACid:20864707 Unknown Entry	3	1	Conclusive	Green	3865.65	10.66	4	7899.02	64522.6	20864707	GRMZM2G042506	GRMZM2G042506_T01	GRMZM2G042506_T01	PF01201,PF07992,PF03005	PTHR21426				GO:0016491,GO:0055114	AT5G49830.2	EXO84B	exocyst complex component 84B	LOC_Os03g58970.1		expressed protein
Conclusive	GRMZM2G044684_T01_PACid_20860563	gnl|db|GRMZM2G044684_T01_PACid:20860563 GRMZM2G044684_T01_PACid:20860563 Unknown Entry	2	2	Conclusive	Green	1898.24	33.84	8	90807	36261.6	20860563	GRMZM2G044684	GRMZM2G044684_T01	GRMZM2G044684_T01	PF01025	PTHR21237:SF4,PTHR21237	KOG3003		K03687	GO:0000774,GO:0042803,GO:0051087,GO:0006457	AT5G17710.2	EMB1241	Co-chaperone GrpE family protein	LOC_Os02g39870.1		co-chaperone GrpE protein, putative, expressed
Conclusive	GRMZM2G046284_T01_PACid_20872250	gnl|db|GRMZM2G046284_T01_PACid:20872250 GRMZM2G046284_T01_PACid:20872250 Unknown Entry	9	11	Conclusive	Green	20764.6	50	13	1000360	41921.8	20872250	GRMZM2G046284	GRMZM2G046284_T01	GRMZM2G046284_T01	PF00274	PTHR11627	KOG1557	4.1.2.13	K01623	GO:0004332,GO:0006096	AT4G38970.1	FBA2	fructose-bisphosphate aldolase 2	LOC_Os11g07020.1		fructose-bisphospate aldolase isozyme, putative, expressed
Conclusive	GRMZM2G047954_T01_PACid_20832487	gnl|db|GRMZM2G047954_T01_PACid:20832487 GRMZM2G047954_T01_PACid:20832487 Unknown Entry	4	4	Conclusive	Green	7616.79	46.53	10	233438	32092.1	20832487	GRMZM2G047954	GRMZM2G047954_T01	GRMZM2G047954_T01	PF01789				K02717	GO:0005509,GO:0015979,GO:0009523,GO:0009654,GO:0019898	AT1G06680.1	OE23,OEE2,PSBP-1,PSII-P	photosystem II subunit P-1	LOC_Os07g04840.1		PsbP, putative, expressed
Conclusive	GRMZM2G048616_T01_PACid_20861902	gnl|db|GRMZM2G048616_T01_PACid:20861902 GRMZM2G048616_T01_PACid:20861902 Unknown Entry	1	1	Conclusive	Green	335.38	15.38	4	36559	36613.9	20861902	GRMZM2G048616	GRMZM2G048616_T01	GRMZM2G048616_T01	PF03060	PTHR11911,PTHR11911:SF39				GO:0016491,GO:0018580,GO:0055114	AT5G64250.2		Aldolase-type TIM barrel family protein	LOC_Os08g37874.1		2-nitropropane dioxygenase family, putative, expressed
Conclusive	GRMZM2G050072_T01_PACid_20853432	gnl|db|GRMZM2G050072_T01_PACid:20853432 GRMZM2G050072_T01_PACid:20853432 Unknown Entry	1	1	Conclusive	Green	502.325	19.63	5	22930.9	45940.5	20853432	GRMZM2G050072	GRMZM2G050072_T01	GRMZM2G050072_T01	PF02458					GO:0016747	AT3G62160.1		HXXXD-type acyl-transferase family protein	LOC_Os01g42870.1		transferase family protein, putative, expressed
Conclusive	GRMZM2G050270_T01_PACid_20849465	gnl|db|GRMZM2G050270_T01_PACid:20849465 GRMZM2G050270_T01_PACid:20849465 Unknown Entry	1	1	Conclusive	Green	858.213	28.04	9	48187	46612.9	20849465	GRMZM2G050270	GRMZM2G050270_T01	GRMZM2G050270_T01	PF02458					GO:0016747	AT3G62160.1		HXXXD-type acyl-transferase family protein	LOC_Os01g42880.1		transferase family protein, putative, expressed
Conclusive	GRMZM2G050467_T01_PACid_20859298	gnl|db|GRMZM2G050467_T01_PACid:20859298 GRMZM2G050467_T01_PACid:20859298 Unknown Entry	2	2	Conclusive	Green	760.227	39.36	7	50613	27311.9	20859298	GRMZM2G050467	GRMZM2G050467_T01	GRMZM2G050467_T01	PF00227,PF10584	PTHR11599,PTHR11599:SF15	KOG0183	3.4.25.1	K02731	GO:0004298,GO:0051603,GO:0005839,GO:0004175,GO:0006511,GO:0019773	AT5G66140.1	PAD2	proteasome alpha subunit D2	LOC_Os08g43540.1		peptidase, T1 family, putative, expressed
Conclusive	GRMZM2G052666_T01_PACid_20864598	gnl|db|GRMZM2G052666_T01_PACid:20864598 GRMZM2G052666_T01_PACid:20864598 Unknown Entry	2	2	Conclusive	Green	814.477	31.66	7	36378	28775	20864598	GRMZM2G052666	GRMZM2G052666_T01	GRMZM2G052666_T01	PF01625	PTHR10173:SF6,PTHR10173	KOG1635	1.8.4.11	K07304	GO:0016671,GO:0019538,GO:0055114	AT4G25130.1	PMSR4	peptide met sulfoxide reductase 4	LOC_Os10g41400.1		peptide methionine sulfoxide reductase, putative, expressed
Conclusive	GRMZM2G053206_T01_PACid_20847511	gnl|db|GRMZM2G053206_T01_PACid:20847511 GRMZM2G053206_T01_PACid:20847511 Unknown Entry	1	1	Conclusive	Green	943.049	10.16	2	30067.5	39368.7	20847511	GRMZM2G053206	GRMZM2G053206_T01	GRMZM2G053206_T01		PTHR13683:SF100,PTHR13683				GO:0006508,GO:0004190	AT1G03230.1		Eukaryotic aspartyl protease family protein	LOC_Os01g71070.1		xylanase inhibitor, putative, expressed
Conclusive	GRMZM2G054149_T01_PACid_20856245	gnl|db|GRMZM2G054149_T01_PACid:20856245 GRMZM2G054149_T01_PACid:20856245 Unknown Entry	3	3	Conclusive	Green	2731.56	14.54	2	55844.8	24856.8	20856245	GRMZM2G054149	GRMZM2G054149_T01	GRMZM2G054149_T01	PF00829	PTHR21349	KOG1686		K02888	GO:0003723,GO:0003735,GO:0006412,GO:0005622,GO:0005840	AT1G35680.1		Ribosomal protein L21	LOC_Os02g15900.1		50S ribosomal protein L21, chloroplast precursor, putative, expressed
Conclusive	GRMZM2G055936_T01_PACid_20850141	gnl|db|GRMZM2G055936_T01_PACid:20850141 GRMZM2G055936_T01_PACid:20850141 Unknown Entry	1	1	Conclusive	Green	343.47	13.58	3	45010.5	17379.9	20850141	GRMZM2G055936	GRMZM2G055936_T01	GRMZM2G055936_T01	PF08534	PTHR10430	KOG0541	1.11.1.15	K03386	GO:0016209,GO:0016491,GO:0055114	AT1G65980.1	TPX1	thioredoxin-dependent peroxidase 1	LOC_Os01g48420.1		peroxiredoxin, putative, expressed
Conclusive	GRMZM2G058310_T01_PACid_20836172	gnl|db|GRMZM2G058310_T01_PACid:20836172 GRMZM2G058310_T01_PACid:20836172 Unknown Entry	1	2	Conclusive	Green	438.685	22.13	8	30441	55506.3	20836172	GRMZM2G058310	GRMZM2G058310_T01	GRMZM2G058310_T01	PF01373					GO:0016161,GO:0000272	AT4G15210.1	AT-BETA-AMY,ATBETA-AMY,BAM5,BMY1,RAM1	beta-amylase 5	LOC_Os07g35940.1		beta-amylase, putative, expressed
Conclusive	GRMZM2G058760_T01_PACid_20863502	gnl|db|GRMZM2G058760_T01_PACid:20863502 GRMZM2G058760_T01_PACid:20863502 Unknown Entry	1	1	Conclusive	Green	1246.49	27.03	7	45732.4	42244.7	20863502	GRMZM2G058760	GRMZM2G058760_T01	GRMZM2G058760_T01	PF00175,PF00970	PTHR19384,PTHR19384:SF1		1.18.1.2	K02641	GO:0016491,GO:0055114	AT4G05390.1	ATRFNR1,RFNR1	root FNR 1	LOC_Os03g57120.1		ferredoxin--NADP reductase, chloroplast precursor, putative, expressed
Conclusive	GRMZM2G059191_T01_PACid_20850403	gnl|db|GRMZM2G059191_T01_PACid:20850403 GRMZM2G059191_T01_PACid:20850403 Unknown Entry	4	4	Conclusive	Green	8704.66	39.3	17	607772	41031.8	20850403	GRMZM2G059191	GRMZM2G059191_T01	GRMZM2G059191_T01	PF00175,PF00970	PTHR19384,PTHR19384:SF1		1.18.1.2	K02641	GO:0016491,GO:0055114	AT5G66190.1	ATLFNR1,FNR1	ferredoxin-NADP(+)-oxidoreductase 1	LOC_Os06g01850.1		ferredoxin--NADP reductase, chloroplast precursor, putative, expressed
Conclusive	GRMZM2G059991_T01_PACid_20821892	gnl|db|GRMZM2G059991_T01_PACid:20821892 GRMZM2G059991_T01_PACid:20821892 Unknown Entry	2	2	Conclusive	Green	4429.57	29.36	6	42694	25587.2	20821892	GRMZM2G059991	GRMZM2G059991_T01	GRMZM2G059991_T01	PF02777,PF00081	PTHR11404:SF5,PTHR11404	KOG0876	1.15.1.1	K04564	GO:0004784,GO:0046872,GO:0006801,GO:0055114	AT3G10920.1	ATMSD1,MEE33,MSD1	manganese superoxide dismutase 1	LOC_Os05g25850.1		superoxide dismutase, mitochondrial precursor, putative, expressed
Conclusive	GRMZM2G064096_T01_PACid_20822881	gnl|db|GRMZM2G064096_T01_PACid:20822881 GRMZM2G064096_T01_PACid:20822881 Unknown Entry	5	5	Conclusive	Green	5905.08	16.51	4	424325	22115.5	20822881	GRMZM2G064096	GRMZM2G064096_T01	GRMZM2G064096_T01	PF00190					GO:0045735	AT5G20630.1	ATGER3,GER3,GLP3,GLP3A,GLP3B	germin 3	LOC_Os08g35760.1		Cupin domain containing protein, expressed
Conclusive	GRMZM2G065585_T01_PACid_20825325	gnl|db|GRMZM2G065585_T01_PACid:20825325 GRMZM2G065585_T01_PACid:20825325 Unknown Entry	1	1	Conclusive	Green	1828.52	5.39	2	169059	34733.8	20825325	GRMZM2G065585	GRMZM2G065585_T01	GRMZM2G065585_T01	PF00332	PTHR16631				GO:0004553,GO:0005975	AT4G16260.1		Glycosyl hydrolase superfamily protein	LOC_Os01g71340.1		glycosyl hydrolases family 17, putative, expressed
Conclusive	GRMZM2G066024_T01_PACid_20851761	gnl|db|GRMZM2G066024_T01_PACid:20851761 GRMZM2G066024_T01_PACid:20851761 Unknown Entry	2	2	Conclusive	Green	456.318	11.55	4	34299	38915.3	20851761	GRMZM2G066024	GRMZM2G066024_T01	GRMZM2G066024_T01	PF00274	PTHR11627	KOG1557	4.1.2.13	K01623	GO:0004332,GO:0006096	AT2G36460.1		Aldolase superfamily protein	LOC_Os05g33380.1		fructose-bisphospate aldolase isozyme, putative, expressed
Conclusive	GRMZM2G067908_T01_PACid_20836424	gnl|db|GRMZM2G067908_T01_PACid:20836424 GRMZM2G067908_T01_PACid:20836424 Unknown Entry	1	1	Conclusive	Green	177.098	4.05	5	25914	67312.3	20836424	GRMZM2G067908	GRMZM2G067908_T01	GRMZM2G067908_T01	PF02878,PF02879,PF02880	PTHR22573:SF4,PTHR22573	KOG1220			GO:0016868,GO:0005975	AT1G70820.1		phosphoglucomutase, putative / glucose phosphomutase, putative	LOC_Os06g28194.1		expressed protein
Conclusive	GRMZM2G068244_T01_PACid_20866306	gnl|db|GRMZM2G068244_T01_PACid:20866306 GRMZM2G068244_T01_PACid:20866306 Unknown Entry	1	1	Conclusive	Green	1940.17	28.79	5	33851.6	27812.6	20866306	GRMZM2G068244	GRMZM2G068244_T01	GRMZM2G068244_T01	PF01073	PTHR14194,PTHR14194:SF17				GO:0003854,GO:0016616,GO:0006694,GO:0055114,GO:0003824,GO:0050662,GO:0044237	AT2G37660.1		NAD(P)-binding Rossmann-fold superfamily protein	LOC_Os03g60740.1		expressed protein
Conclusive	GRMZM2G068952_T01_PACid_20862390	gnl|db|GRMZM2G068952_T01_PACid:20862390 GRMZM2G068952_T01_PACid:20862390 Unknown Entry	4	4	Conclusive	Green	1557.38	17.33	5	19037.3	44621.8	20862390	GRMZM2G068952	GRMZM2G068952_T01	GRMZM2G068952_T01	PF00573	PTHR19431	KOG1475			GO:0003735,GO:0006412,GO:0005840	AT3G09630.1		Ribosomal protein L4/L1 family	LOC_Os03g58204.1		ribosomal protein L4, putative, expressed
Conclusive	GRMZM2G072174_T01_PACid_20874475	gnl|db|GRMZM2G072174_T01_PACid:20874475 GRMZM2G072174_T01_PACid:20874475 Unknown Entry	2	2	Conclusive	Green	391.698	19.84	5	11765	26947.8	20874475	GRMZM2G072174	GRMZM2G072174_T01	GRMZM2G072174_T01	PF01789					GO:0005509,GO:0015979,GO:0009523,GO:0009654,GO:0019898	AT2G28605.1		Photosystem II reaction center PsbP family protein	LOC_Os04g35530.1		expressed protein
Conclusive	GRMZM2G072315_T01_PACid_20879305	gnl|db|GRMZM2G072315_T01_PACid:20879305 GRMZM2G072315_T01_PACid:20879305 Unknown Entry	1	1	Conclusive	Green	2010.84	25.24	5	49390	23857.3	20879305	GRMZM2G072315	GRMZM2G072315_T01	GRMZM2G072315_T01	PF00572	PTHR11545	KOG3204		K02872	GO:0003735,GO:0006412,GO:0005840	AT5G48760.1		Ribosomal protein L13 family protein	LOC_Os03g54890.1		ribosomal protein L13, putative, expressed
Conclusive	GRMZM2G073150_T01_PACid_20820182	gnl|db|GRMZM2G073150_T01_PACid:20820182 GRMZM2G073150_T01_PACid:20820182 Unknown Entry	1	1	Conclusive	Green	853.562	33.1	4	29822	16458.2	20820182	GRMZM2G073150	GRMZM2G073150_T01	GRMZM2G073150_T01	PF00833	PTHR10732	KOG0187		K02962	GO:0003735,GO:0006412,GO:0005622,GO:0005840	AT5G04800.1		Ribosomal S17 family protein	LOC_Os10g27190.1		40S ribosomal protein S17, putative, expressed
Conclusive	GRMZM2G073860_T01_PACid_20872243	gnl|db|GRMZM2G073860_T01_PACid:20872243 GRMZM2G073860_T01_PACid:20872243 Unknown Entry	1	1	Conclusive	Green	373.507	11.8	4	74327	52566.7	20872243	GRMZM2G073860	GRMZM2G073860_T01	GRMZM2G073860_T01	PF00149	PTHR22953	KOG1378			GO:0016787	AT2G16430.2	ATPAP10,PAP10	purple acid phosphatase 10	LOC_Os12g44020.1		Ser/Thr protein phosphatase family protein, putative, expressed
Conclusive	GRMZM2G074282_T02_PACid_20879917	gnl|db|GRMZM2G074282_T02_PACid:20879917 GRMZM2G074282_T02_PACid:20879917 Unknown Entry	1	1	Conclusive	Green	1172.44	21.43	7	49723	44658.4	20879917	GRMZM2G074282	GRMZM2G074282_T02	GRMZM2G074282_T02	PF02826,PF00389	PTHR10996,PTHR10996:SF22	KOG0069			GO:0016616,GO:0051287,GO:0008152,GO:0055114,GO:0048037	AT1G68010.1	ATHPR1,HPR	hydroxypyruvate reductase	LOC_Os02g01150.2		erythronate-4-phosphate dehydrogenase domain containing protein, expressed
Conclusive	GRMZM2G076006_T03_PACid_20822766	gnl|db|GRMZM2G076006_T03_PACid:20822766 GRMZM2G076006_T03_PACid:20822766 Unknown Entry	2	2	Conclusive	Green	10714	29.68	10	149696	38567.1	20822766	GRMZM2G076006	GRMZM2G076006_T03	GRMZM2G076006_T03	PF00903	PTHR10374,PTHR10374:SF0	KOG2943	4.4.1.5	K01759		AT1G67280.1		Glyoxalase/Bleomycin resistance protein/Dioxygenase superfamily protein	LOC_Os05g14194.1		glyoxalase family protein, putative, expressed
Conclusive	GRMZM2G077214_T01_PACid_20863357	gnl|db|GRMZM2G077214_T01_PACid:20863357 GRMZM2G077214_T01_PACid:20863357 Unknown Entry	2	2	Conclusive	Green	4920.39	45.05	13	165663	45655.2	20863357	GRMZM2G077214	GRMZM2G077214_T01	GRMZM2G077214_T01	PF00248	PTHR11732:SF15,PTHR11732	KOG1575			GO:0055114,GO:0016491	AT1G04420.1		NAD(P)-linked oxidoreductase superfamily protein	LOC_Os03g41510.1		oxidoreductase, aldo/keto reductase family protein, putative, expressed
Conclusive	GRMZM2G079774_T01_PACid_20862391	gnl|db|GRMZM2G079774_T01_PACid:20862391 GRMZM2G079774_T01_PACid:20862391 Unknown Entry	1	1	Conclusive	Green	1468.56	5.44	6	62203.6	108429	20862391	GRMZM2G079774	GRMZM2G079774_T01	GRMZM2G079774_T01	PF00900	PTHR11638:SF12,PTHR11638					AT5G51070.1	CLPD,ERD1,SAG15	Clp ATPase	LOC_Os04g33210.1		ERD1 protein, chloroplast precursor, putative, expressed
Conclusive	GRMZM2G080650_T01_PACid_20874375	gnl|db|GRMZM2G080650_T01_PACid:20874375 GRMZM2G080650_T01_PACid:20874375 Unknown Entry	1	1	Conclusive	Green	2676.97	19.13	6	127568	38501.2	20874375	GRMZM2G080650	GRMZM2G080650_T01	GRMZM2G080650_T01	PF00107	PTHR11695:SF5,PTHR11695	KOG1196	1.3.1.74	K08070	GO:0008270,GO:0016491,GO:0055114	AT3G03080.1		Zinc-binding dehydrogenase family protein	LOC_Os12g12560.1		NADP-dependent oxidoreductase, putative, expressed
Conclusive	GRMZM2G080839_T01_PACid_20837969	gnl|db|GRMZM2G080839_T01_PACid:20837969 GRMZM2G080839_T01_PACid:20837969 Unknown Entry	2	2	Conclusive	Green	3228.32	31.83	8	84739	57966.9	20837969	GRMZM2G080839	GRMZM2G080839_T01	GRMZM2G080839_T01	PF01565,PF08031	PTHR11748:SF29,PTHR11748				GO:0016491,GO:0050660,GO:0055114,GO:0008762	AT5G44400.1		FAD-binding Berberine family protein	LOC_Os06g35700.1		reticuline oxidase-like protein precursor, putative, expressed
Conclusive	GRMZM2G082007_T01_PACid_20857569	gnl|db|GRMZM2G082007_T01_PACid:20857569 GRMZM2G082007_T01_PACid:20857569 Unknown Entry	1	1	Conclusive	Green	537.366	40.64	10	16090	39818.4	20857569	GRMZM2G082007	GRMZM2G082007_T01	GRMZM2G082007_T01	PF00891	PTHR11746	KOG3178			GO:0008171	AT3G53140.1		O-methyltransferase family protein	LOC_Os02g57760.1		O-methyltransferase, putative, expressed
Conclusive	GRMZM2G084279_T01_PACid_20877791	gnl|db|GRMZM2G084279_T01_PACid:20877791 GRMZM2G084279_T01_PACid:20877791 Unknown Entry	4	4	Conclusive	Green	18316.1	72.11	14	414806	31720.3	20877791	GRMZM2G084279	GRMZM2G084279_T01	GRMZM2G084279_T01	PF00970,PF00175	PTHR19370,PTHR19370:SF9	KOG0534			GO:0016491,GO:0055114	AT1G15140.1		FAD/NAD(P)-binding oxidoreductase	LOC_Os02g22260.1		fruit protein PKIWI502, putative, expressed
Conclusive	GRMZM2G084881_T01_PACid_20844086	gnl|db|GRMZM2G084881_T01_PACid:20844086 GRMZM2G084881_T01_PACid:20844086 Unknown Entry	3	4	Conclusive	Green	9674.86	55.4	17	201631	46846.5	20844086	GRMZM2G084881	GRMZM2G084881_T01	GRMZM2G084881_T01	PF07992,PF00070	PTHR22912,PTHR22912:SF37	KOG1336	1.6.5.4	K08232	GO:0016491,GO:0050660,GO:0055114	AT3G52880.1	ATMDAR1,MDAR1	monodehydroascorbate reductase 1	LOC_Os09g39380.1		monodehydroascorbate reductase, putative, expressed
Conclusive	GRMZM2G087570_T01_PACid_20822356	gnl|db|GRMZM2G087570_T01_PACid:20822356 GRMZM2G087570_T01_PACid:20822356 Unknown Entry	2	2	Conclusive	Green	1283.51	31.47	6	60732	26615.1	20822356	GRMZM2G087570	GRMZM2G087570_T01	GRMZM2G087570_T01	PF00160	PTHR11071,PTHR11071:SF60	KOG0880	5.2.1.8	K03768	GO:0003755,GO:0006457	AT5G13120.1	ATCYP20-2,CYP20-2	cyclophilin 20-2	LOC_Os05g01270.1		peptidyl-prolyl cis-trans isomerase, putative, expressed
Conclusive	GRMZM2G088396_T01_PACid_20883210	gnl|db|GRMZM2G088396_T01_PACid:20883210 GRMZM2G088396_T01_PACid:20883210 Unknown Entry	1	1	Conclusive	Green	161.311	12.84	4	19938	47129.7	20883210	GRMZM2G088396	GRMZM2G088396_T01	GRMZM2G088396_T01	PF00903	PTHR11959	KOG0638	1.13.11.27	K00457	GO:0009072,GO:0003868	AT1G06570.1	HPD,PDS1	phytoene desaturation 1	LOC_Os02g07160.1		glyoxalase family protein, putative, expressed
Conclusive	GRMZM2G089575_T01_PACid_20823009	gnl|db|GRMZM2G089575_T01_PACid:20823009 GRMZM2G089575_T01_PACid:20823009 Unknown Entry	1	1	Conclusive	Green	2136.18	19.51	2	40965	13607.4	20823009	GRMZM2G089575	GRMZM2G089575_T01	GRMZM2G089575_T01		PTHR14194,PTHR14194:SF17					AT2G37660.1		NAD(P)-binding Rossmann-fold superfamily protein	LOC_Os05g01970.1		NAD dependent epimerase/dehydratase family protein, putative, expressed
Conclusive	GRMZM2G090087_T02_PACid_20820631	gnl|db|GRMZM2G090087_T02_PACid:20820631 GRMZM2G090087_T02_PACid:20820631 Unknown Entry	1	1	Conclusive	Green	484.429	16.21	5	60568	61081.2	20820631	GRMZM2G090087	GRMZM2G090087_T02	GRMZM2G090087_T02	PF00171	PTHR11699,PTHR11699:SF8	KOG2451	1.5.1.12	K00294	GO:0016491,GO:0008152,GO:0055114	AT5G62530.1	ALDH12A1,ATP5CDH,P5CDH	aldehyde dehydrogenase 12A1	LOC_Os12g40440.1		expressed protein
Conclusive	GRMZM2G090338_T01_PACid_20824264	gnl|db|GRMZM2G090338_T01_PACid:20824264 GRMZM2G090338_T01_PACid:20824264 Unknown Entry	1	1	Conclusive	Green	460.683	30.08	12	73972	70380.1	20824264	GRMZM2G090338	GRMZM2G090338_T01	GRMZM2G090338_T01	PF03460,PF01077	PTHR11493:SF2,PTHR11493	KOG0560	1.8.7.1	K00392	GO:0016491,GO:0020037,GO:0051536,GO:0055114	AT5G04590.1	SIR	sulfite reductase	LOC_Os05g42350.1		ferredoxin--nitrite reductase, putative, expressed
Conclusive	GRMZM2G090718_T01_PACid_20876916	gnl|db|GRMZM2G090718_T01_PACid:20876916 GRMZM2G090718_T01_PACid:20876916 Unknown Entry	2	2	Conclusive	Green	8288.04	38.78	6	289389	16354.6	20876916	GRMZM2G090718	GRMZM2G090718_T01	GRMZM2G090718_T01	PF00719	PTHR10286:SF0,PTHR10286		3.6.1.1	K01507	GO:0000287,GO:0004427,GO:0006796,GO:0005737	AT5G09650.1	AtPPa6,PPa6	pyrophosphorylase 6	LOC_Os02g52940.1		soluble inorganic pyrophosphatase, putative, expressed
Conclusive	GRMZM2G092474_T01_PACid_20829451	gnl|db|GRMZM2G092474_T01_PACid:20829451 GRMZM2G092474_T01_PACid:20829451 Unknown Entry	1	1	Conclusive	Green	1538.46	23.64	4	33203	23981.6	20829451	GRMZM2G092474	GRMZM2G092474_T01	GRMZM2G092474_T01	PF00314						AT4G11650.1	ATOSM34,OSM34	osmotin 34	LOC_Os12g43490.1		thaumatin, putative, expressed
Conclusive	GRMZM2G095126_T01_PACid_20863013	gnl|db|GRMZM2G095126_T01_PACid:20863013 GRMZM2G095126_T01_PACid:20863013 Unknown Entry	2	2	Conclusive	Green	6219.77	23.43	8	65812	45556.4	20863013	GRMZM2G095126	GRMZM2G095126_T01	GRMZM2G095126_T01	PF02065	PTHR11452	KOG2366	3.2.1.22	K07407	GO:0004553,GO:0005975	AT5G08380.1	AGAL1,AtAGAL1	alpha-galactosidase 1	LOC_Os10g35070.1		alpha-galactosidase precursor, putative, expressed
Conclusive	GRMZM2G095287_T01_PACid_20839850	gnl|db|GRMZM2G095287_T01_PACid:20839850 GRMZM2G095287_T01_PACid:20839850 Unknown Entry	2	2	Conclusive	Green	917.243	36.68	11	43109	43498.6	20839850	GRMZM2G095287	GRMZM2G095287_T01	GRMZM2G095287_T01	PF00316	PTHR11556:SF7,PTHR11556	KOG1458	3.1.3.11	K03841	GO:0042578,GO:0005975	AT5G64380.1		Inositol monophosphatase family protein	LOC_Os06g45370.1		fructose-1,6-bisphosphatase, putative, expressed
Conclusive	GRMZM2G099454_T03_PACid_20866598	gnl|db|GRMZM2G099454_T03_PACid:20866598 GRMZM2G099454_T03_PACid:20866598 Unknown Entry	3	3	Conclusive	Green	17201.9	35.63	5	587786	28583.2	20866598	GRMZM2G099454	GRMZM2G099454_T03	GRMZM2G099454_T03	PF00182	PTHR22595,PTHR22595:SF10	KOG4742			GO:0004568,GO:0006032,GO:0016998	AT3G12500.1	ATHCHIB,B-CHI,CHI-B,HCHIB,PR-3,PR3	basic chitinase	LOC_Os03g04060.1		CHIT16 - Chitinase family protein precursor, expressed
Conclusive	GRMZM2G100403_T02_PACid_20833133	gnl|db|GRMZM2G100403_T02_PACid:20833133 GRMZM2G100403_T02_PACid:20833133 Unknown Entry	4	4	Conclusive	Green	2917.38	36.48	10	24764.5	44406.7	20833133	GRMZM2G100403	GRMZM2G100403_T02	GRMZM2G100403_T02	PF00573	PTHR19431	KOG1475			GO:0003735,GO:0006412,GO:0005840	AT3G09630.2		Ribosomal protein L4/L1 family	LOC_Os07g08330.1		ribosomal protein L4, putative, expressed
Conclusive	GRMZM2G101271_T01_PACid_20881723	gnl|db|GRMZM2G101271_T01_PACid:20881723 GRMZM2G101271_T01_PACid:20881723 Unknown Entry	3	3	Conclusive	Green	2298.09	36.33	11	75135	55183.6	20881723	GRMZM2G101271	GRMZM2G101271_T01	GRMZM2G101271_T01	PF08367	PTHR11218,PTHR11218:SF6			K06972	GO:0008237,GO:0008270,GO:0006508	AT3G19170.1	ATPREP1,ATZNMP,PREP1	presequence protease 1	LOC_Os02g52390.1		M16 domain containing zinc peptidase, putative, expressed
Conclusive	GRMZM2G102596_T01_PACid_20838487	gnl|db|GRMZM2G102596_T01_PACid:20838487 GRMZM2G102596_T01_PACid:20838487 Unknown Entry	2	2	Conclusive	Green	1968.85	35	7	53398	30382.3	20838487	GRMZM2G102596	GRMZM2G102596_T01	GRMZM2G102596_T01	PF00227	PTHR11599,PTHR11599:SF3	KOG0175	3.4.25.1	K02737	GO:0004298,GO:0051603,GO:0005839	AT1G13060.1	PBE1	20S proteasome beta subunit E1	LOC_Os06g06030.1		peptidase, T1 family, putative, expressed
Conclusive	GRMZM2G104613_T01_PACid_20872574	gnl|db|GRMZM2G104613_T01_PACid:20872574 GRMZM2G104613_T01_PACid:20872574 Unknown Entry	2	2	Conclusive	Green	1997.24	42.54	11	30210.4	43662.9	20872574	GRMZM2G104613	GRMZM2G104613_T01	GRMZM2G104613_T01	PF00180	PTHR11835,PTHR11835:SF13	KOG0786	1.1.1.85	K00052	GO:0016616,GO:0055114,GO:0051287,GO:0000287,GO:0009098,GO:0005737,GO:0003862	AT1G80560.1	ATIMD2,IMD2	isopropylmalate dehydrogenase 2	LOC_Os03g45320.1		dehydrogenase, putative, expressed
Conclusive	GRMZM2G106960_T01_PACid_20850510	gnl|db|GRMZM2G106960_T01_PACid:20850510 GRMZM2G106960_T01_PACid:20850510 Unknown Entry	3	3	Conclusive	Green	3230.94	16.26	3	30361	22734.5	20850510	GRMZM2G106960	GRMZM2G106960_T01	GRMZM2G106960_T01	PF00071	PTHR24073:SF227,PTHR24073	KOG0084		K07874	GO:0003924,GO:0005525,GO:0007264,GO:0005634,GO:0005737,GO:0005622	AT4G17530.1	ATRAB1C,ATRABD2C,RAB1C	RAB GTPase homolog 1C	LOC_Os01g37800.1		ras-related protein, putative, expressed
Conclusive	GRMZM2G108285_T01_PACid_20836478	gnl|db|GRMZM2G108285_T01_PACid:20836478 GRMZM2G108285_T01_PACid:20836478 Unknown Entry	1	1	Conclusive	Green	1183.33	24.66	5	34356	25613	20836478	GRMZM2G108285	GRMZM2G108285_T01	GRMZM2G108285_T01	PF00293	PTHR10885:SF0,PTHR10885	KOG0142	5.3.3.2	K01823	GO:0016787,GO:0008299,GO:0004452	AT3G02780.1	IDI2,IPIAT1,IPP2	isopentenyl pyrophosphate:dimethylallyl pyrophosphate isomerase 2	LOC_Os07g36190.1		hydrolase, NUDIX family, domain containing protein, expressed
Conclusive	GRMZM2G110567_T01_PACid_20873672	gnl|db|GRMZM2G110567_T01_PACid:20873672 GRMZM2G110567_T01_PACid:20873672 Unknown Entry	1	1	Conclusive	Green	312.658	24.42	9	23498	55813.4	20873672	GRMZM2G110567	GRMZM2G110567_T01	GRMZM2G110567_T01	PF00092	PTHR10579:SF5,PTHR10579				GO:0005515	AT5G60710.1		Zinc finger (C3HC4-type RING finger) family protein	LOC_Os03g28990.1		zinc finger family protein, putative, expressed
Conclusive	GRMZM2G113033_T01_PACid_20842799	gnl|db|GRMZM2G113033_T01_PACid:20842799 GRMZM2G113033_T01_PACid:20842799 Unknown Entry	14	14	Conclusive	Green	3647.03	67.65	11	100678	19376.1	20842799	GRMZM2G113033	GRMZM2G113033_T01	GRMZM2G113033_T01	PF12338,PF00101			4.1.1.39	K01602	GO:0016984,GO:0015977	AT5G38410.3		Ribulose bisphosphate carboxylase (small chain) family protein	LOC_Os12g19381.1		ribulose bisphosphate carboxylase small chain, chloroplast precursor, putative, expressed
Conclusive	GRMZM2G113349_T01_PACid_20879478	gnl|db|GRMZM2G113349_T01_PACid:20879478 GRMZM2G113349_T01_PACid:20879478 Unknown Entry	8	8	Conclusive	Green	74792.4	63	18	412400	39361.3	20879478	GRMZM2G113349	GRMZM2G113349_T01	GRMZM2G113349_T01	PF01716				K02716	GO:0005509,GO:0015979,GO:0042549,GO:0009523,GO:0009654,GO:0019898	AT5G66570.1	MSP-1,OE33,OEE1,OEE33,PSBO-1,PSBO1	PS II oxygen-evolving complex 1	LOC_Os01g31690.1		oxygen-evolving enhancer protein 1, chloroplast precursor, putative, expressed
Conclusive	GRMZM2G120302_T01_PACid_20836850	gnl|db|GRMZM2G120302_T01_PACid:20836850 GRMZM2G120302_T01_PACid:20836850 Unknown Entry	2	2	Conclusive	Green	1956.59	34.27	16	50116	79890.9	20836850	GRMZM2G120302	GRMZM2G120302_T01	GRMZM2G120302_T01	PF00326	PTHR11731:SF54,PTHR11731				GO:0008236,GO:0006508,GO:0016787	AT5G36210.1		alpha/beta-Hydrolases superfamily protein	LOC_Os06g11180.1		OsPOP12 - Putative Prolyl Oligopeptidase homologue, expressed
Conclusive	GRMZM2G120587_T01_PACid_20869460	gnl|db|GRMZM2G120587_T01_PACid:20869460 GRMZM2G120587_T01_PACid:20869460 Unknown Entry	1	1	Conclusive	Green	312.449	9.61	4	29009	50256	20869460	GRMZM2G120587	GRMZM2G120587_T01	GRMZM2G120587_T01	PF00450	PTHR11802:SF3,PTHR11802	KOG1283	3.4.16.-	K09646	GO:0004185,GO:0006508	AT2G27920.1	SCPL51	serine carboxypeptidase-like 51	LOC_Os03g27590.1		OsSCP18 - Putative Serine Carboxypeptidase homologue, expressed
Conclusive	GRMZM2G122563_T01_PACid_20821095	gnl|db|GRMZM2G122563_T01_PACid:20821095 GRMZM2G122563_T01_PACid:20821095 Unknown Entry	11	10	Conclusive	Green	2532.26	27.22	2	20229.4	20096.5	20821095	GRMZM2G122563	GRMZM2G122563_T01	GRMZM2G122563_T01	PF02788	PTHR23321:SF19,PTHR23321				GO:0000287,GO:0016984,GO:0015977	ATCG00490.1		ribulose-bisphosphate carboxylases	LOC_Os10g21268.1		ribulose bisphosphate carboxylase large chain precursor, putative, expressed
Conclusive	GRMZM2G123204_T01_PACid_20863976	gnl|db|GRMZM2G123204_T01_PACid:20863976 GRMZM2G123204_T01_PACid:20863976 Unknown Entry	1	1	Conclusive	Green	970.361	19.02	6	52519	53684.1	20863976	GRMZM2G123204	GRMZM2G123204_T01	GRMZM2G123204_T01	PF00709	PTHR11846	KOG1355	6.3.4.4	K01939	GO:0000287,GO:0004019,GO:0005525,GO:0006164,GO:0005737	AT3G57610.1	ADSS	adenylosuccinate synthase	LOC_Os03g49220.1		adenylosuccinate synthetase, chloroplast precursor, putative, expressed
Conclusive	GRMZM2G123234_T01_PACid_20859796	gnl|db|GRMZM2G123234_T01_PACid:20859796 GRMZM2G123234_T01_PACid:20859796 Unknown Entry	3	3	Conclusive	Green	9045.05	36.01	6	135467	31292.2	20859796	GRMZM2G123234	GRMZM2G123234_T01	GRMZM2G123234_T01	PF00076	PTHR24012,PTHR24012:SF56	KOG0131			GO:0003676	AT4G24770.1	ATRBP31,ATRBP33,CP31,RBP31	31-kDa RNA binding protein	LOC_Os08g44290.1		RNA recognition motif containing protein, putative, expressed
Conclusive	GRMZM2G125032_T01_PACid_20826899	gnl|db|GRMZM2G125032_T01_PACid:20826899 GRMZM2G125032_T01_PACid:20826899 Unknown Entry	1	1	Conclusive	Green	918.562	22.71	7	52451	36090.8	20826899	GRMZM2G125032	GRMZM2G125032_T01	GRMZM2G125032_T01	PF00332	PTHR16631				GO:0004553,GO:0005975	AT4G16260.1		Glycosyl hydrolase superfamily protein	LOC_Os01g71670.1		glycosyl hydrolases family 17, putative, expressed
Conclusive	GRMZM2G127361_T01_PACid_20862522	gnl|db|GRMZM2G127361_T01_PACid:20862522 GRMZM2G127361_T01_PACid:20862522 Unknown Entry	1	1	Conclusive	Green	6522.82	56.22	15	150180	39874.7	20862522	GRMZM2G127361	GRMZM2G127361_T01	GRMZM2G127361_T01	PF08240,PF00107	PTHR11695:SF34,PTHR11695	KOG1198			GO:0008270,GO:0016491,GO:0055114	AT1G23740.1		Oxidoreductase, zinc-binding dehydrogenase family protein	LOC_Os08g29170.1		dehydrogenase, putative, expressed
Conclusive	GRMZM2G128466_T02_PACid_20852776	gnl|db|GRMZM2G128466_T02_PACid:20852776 GRMZM2G128466_T02_PACid:20852776 Unknown Entry	1	1	Conclusive	Green	1455.32	16.67	3	21441	22376.3	20852776	GRMZM2G128466	GRMZM2G128466_T02	GRMZM2G128466_T02	PF03358		KOG4530			GO:0009055,GO:0016491,GO:0050662	AT3G27890.1	NQR	NADPH:quinone oxidoreductase	LOC_Os01g72460.1		NADPH quinone oxidoreductase, putative, expressed
Conclusive	GRMZM2G130440_T02_PACid_20845476	gnl|db|GRMZM2G130440_T02_PACid:20845476 GRMZM2G130440_T02_PACid:20845476 Unknown Entry	1	1	Conclusive	Green	547.406	10.61	4	63337	55173.3	20845476	GRMZM2G130440	GRMZM2G130440_T02	GRMZM2G130440_T02	PF00171	PTHR11699,PTHR11699:SF26	KOG2453	1.2.1.3,1.2.1.31,1.2.1.8	K14085	GO:0016491,GO:0008152,GO:0055114	AT1G54100.1	ALDH7B4	aldehyde dehydrogenase 7B4	LOC_Os09g26880.1		aldehyde dehydrogenase, putative, expressed
Conclusive	GRMZM2G134256_T01_PACid_20852584	gnl|db|GRMZM2G134256_T01_PACid:20852584 GRMZM2G134256_T01_PACid:20852584 Unknown Entry	3	3	Conclusive	Green	15434.3	41.26	15	190225	46416.9	20852584	GRMZM2G134256	GRMZM2G134256_T01	GRMZM2G134256_T01	PF00923	PTHR10683	KOG2772	2.2.1.2	K00616	GO:0005975	AT5G13420.1		Aldolase-type TIM barrel family protein	LOC_Os01g70170.1		transaldolase, putative, expressed
Conclusive	GRMZM2G134708_T01_PACid_20856730	gnl|db|GRMZM2G134708_T01_PACid:20856730 GRMZM2G134708_T01_PACid:20856730 Unknown Entry	3	1	Conclusive	Green	1430.7	40.18	12	47965	46584.9	20856730	GRMZM2G134708	GRMZM2G134708_T01	GRMZM2G134708_T01	PF07992,PF00070	PTHR22912,PTHR22912:SF37	KOG1336	1.6.5.4	K08232	GO:0016491,GO:0050660,GO:0055114	AT3G52880.1	ATMDAR1,MDAR1	monodehydroascorbate reductase 1	LOC_Os08g44340.1		monodehydroascorbate reductase, putative, expressed
Conclusive	GRMZM2G135068_T02_PACid_20858372	gnl|db|GRMZM2G135068_T02_PACid:20858372 GRMZM2G135068_T02_PACid:20858372 Unknown Entry	3	1	Conclusive	Green	3889.32	13.69	3	8071.64	27915	20858372	GRMZM2G135068	GRMZM2G135068_T02	GRMZM2G135068_T02	PF01201	PTHR10394	KOG3283				AT5G59240.1		Ribosomal protein S8e family protein	LOC_Os04g28180.1		ribosomal protein, putative, expressed
Conclusive	GRMZM2G137077_T01_PACid_20833511	gnl|db|GRMZM2G137077_T01_PACid:20833511 GRMZM2G137077_T01_PACid:20833511 Unknown Entry	1	1	Conclusive	Green	294.991	15.97	6	12702	50866.5	20833511	GRMZM2G137077	GRMZM2G137077_T01	GRMZM2G137077_T01	PF00295					GO:0004650,GO:0005975	AT3G57790.1		Pectin lyase-like superfamily protein	LOC_Os09g31270.1		polygalacturonase, putative, expressed
Conclusive	GRMZM2G138800_T01_PACid_20826962	gnl|db|GRMZM2G138800_T01_PACid:20826962 GRMZM2G138800_T01_PACid:20826962 Unknown Entry	2	2	Conclusive	Green	2480.31	49.26	6	51272.6	21670	20826962	GRMZM2G138800	GRMZM2G138800_T01	GRMZM2G138800_T01	PF03358		KOG3135			GO:0010181,GO:0016491,GO:0009055,GO:0050662	AT5G54500.1	FQR1	flavodoxin-like quinone reductase 1	LOC_Os01g57570.1		NADPH-dependent FMN reductase domain containing protein, expressed
Conclusive	GRMZM2G139680_T01_PACid_20860278	gnl|db|GRMZM2G139680_T01_PACid:20860278 GRMZM2G139680_T01_PACid:20860278 Unknown Entry	9	8	Conclusive	Green	26387	56.54	12	376201	28500.5	20860278	GRMZM2G139680	GRMZM2G139680_T01	GRMZM2G139680_T01	PF00578,PF10417	PTHR10681	KOG0852	1.11.1.15	K03386	GO:0016209,GO:0016491,GO:0055114,GO:0051920	AT5G06290.1	2-Cys Prx B,2CPB	2-cysteine peroxiredoxin B	LOC_Os02g33450.1		peroxiredoxin, putative, expressed
Conclusive	GRMZM2G141665_T01_PACid_20829251	gnl|db|GRMZM2G141665_T01_PACid:20829251 GRMZM2G141665_T01_PACid:20829251 Unknown Entry	1	1	Conclusive	Green	1674.02	22.77	5	34238	36113.2	20829251	GRMZM2G141665	GRMZM2G141665_T01	GRMZM2G141665_T01	PF02668					GO:0016491,GO:0055114	AT3G21360.1		2-oxoglutarate (2OG) and Fe(II)-dependent oxygenase superfamily protein	LOC_Os01g09430.1		expressed protein
Conclusive	GRMZM2G141799_T01_PACid_20869517	gnl|db|GRMZM2G141799_T01_PACid:20869517 GRMZM2G141799_T01_PACid:20869517 Unknown Entry	1	1	Conclusive	Green	1000.33	22.71	4	29061	29374.3	20869517	GRMZM2G141799	GRMZM2G141799_T01	GRMZM2G141799_T01	PF00106	PTHR24310,PTHR24310:SF66	KOG0725	1.1.1.206	K08081	GO:0016491,GO:0008152	AT5G06060.1		NAD(P)-binding Rossmann-fold superfamily protein	LOC_Os03g16220.1		oxidoreductase, short chain dehydrogenase/reductase family domain containing protein, expressed
Conclusive	GRMZM2G143165_T01_PACid_20828342	gnl|db|GRMZM2G143165_T01_PACid:20828342 GRMZM2G143165_T01_PACid:20828342 Unknown Entry	1	1	Conclusive	Green	899.033	11.54	3	62086	51403.9	20828342	GRMZM2G143165	GRMZM2G143165_T01	GRMZM2G143165_T01	PF01663	PTHR10151,PTHR10151:SF25	KOG2645			GO:0008484,GO:0008152,GO:0003824	AT4G29680.1		Alkaline-phosphatase-like family protein	LOC_Os01g10020.1		ectonucleotide pyrophosphatase/phosphodiesterase family member 1, putative, expressed
Conclusive	GRMZM2G145440_T01_PACid_20856682	gnl|db|GRMZM2G145440_T01_PACid:20856682 GRMZM2G145440_T01_PACid:20856682 Unknown Entry	2	2	Conclusive	Green	1828.36	11.44	2	33807	21592.8	20856682	GRMZM2G145440	GRMZM2G145440_T01	GRMZM2G145440_T01	PF00560,PF08263	PTHR24420,PTHR24420:SF610				GO:0005515	AT1G71830.1	ATSERK1,SERK1	somatic embryogenesis receptor-like kinase 1	LOC_Os11g31530.1		BRASSINOSTEROID INSENSITIVE 1-associated receptor kinase 1 precursor, putative, expressed
Conclusive	GRMZM2G145449_T01_PACid_20827651	gnl|db|GRMZM2G145449_T01_PACid:20827651 GRMZM2G145449_T01_PACid:20827651 Unknown Entry	1	1	Conclusive	Green	577.437	21.24	4	15255	20849.7	20827651	GRMZM2G145449	GRMZM2G145449_T01	GRMZM2G145449_T01	PF08534	PTHR10430	KOG0541			GO:0016209,GO:0016491,GO:0055114	AT3G06050.1	ATPRXIIF,PRXIIF	peroxiredoxin IIF	LOC_Os01g16152.1		peroxiredoxin, putative, expressed
Conclusive	GRMZM2G145496_T01_PACid_20853912	gnl|db|GRMZM2G145496_T01_PACid:20853912 GRMZM2G145496_T01_PACid:20853912 Unknown Entry	1	1	Conclusive	Green	1399.02	20	4	47031	20744.8	20853912	GRMZM2G145496	GRMZM2G145496_T01	GRMZM2G145496_T01	PF01016	PTHR15893	KOG4600			GO:0003735,GO:0006412,GO:0005622,GO:0005840	AT5G40950.1	RPL27	ribosomal protein large subunit 27	LOC_Os01g69950.1		ribosomal protein L27, putative, expressed
Conclusive	GRMZM2G145715_T01_PACid_20827361	gnl|db|GRMZM2G145715_T01_PACid:20827361 GRMZM2G145715_T01_PACid:20827361 Unknown Entry	1	1	Conclusive	Green	4938.15	43.96	14	138101	52941.4	20827361	GRMZM2G145715	GRMZM2G145715_T01	GRMZM2G145715_T01	PF00393,PF03446	PTHR11811	KOG2653	1.1.1.44	K00033	GO:0004616,GO:0050661,GO:0006098,GO:0055114	AT3G02360.1		6-phosphogluconate dehydrogenase family protein	LOC_Os06g02144.1		6-phosphogluconate dehydrogenase, decarboxylating, putative, expressed
Conclusive	GRMZM2G146677_T01_PACid_20880703	gnl|db|GRMZM2G146677_T01_PACid:20880703 GRMZM2G146677_T01_PACid:20880703 Unknown Entry	1	1	Conclusive	Green	395.599	14.42	6	22771	48132.9	20880703	GRMZM2G146677	GRMZM2G146677_T01	GRMZM2G146677_T01	PF00155	PTHR11879	KOG1411	2.6.1.1	K14455	GO:0030170,GO:0009058,GO:0016740,GO:0016769,GO:0008483,GO:0006520	AT2G30970.1	ASP1	aspartate aminotransferase 1	LOC_Os02g14110.1		aminotransferase, classes I and II, domain containing protein, expressed
Conclusive	GRMZM2G147210_T01_PACid_20881113	gnl|db|GRMZM2G147210_T01_PACid:20881113 GRMZM2G147210_T01_PACid:20881113 Unknown Entry	2	1	Conclusive	Green	823.178	5.46	4	45823.2	46628.5	20881113	GRMZM2G147210	GRMZM2G147210_T01	GRMZM2G147210_T01	PF00085	PTHR18929,PTHR18929:SF32				GO:0045454	AT1G77510.1	ATPDI6,ATPDIL1-2,PDI6,PDIL1-2	PDI-like 1-2	LOC_Os11g09280.1		OsPDIL1-1 protein disulfide isomerase PDIL1-1, expressed
Conclusive	GRMZM2G151249_T01_PACid_20861756	gnl|db|GRMZM2G151249_T01_PACid:20861756 GRMZM2G151249_T01_PACid:20861756 Unknown Entry	1	1	Conclusive	Green	375.611	18.42	2	61467	23893.1	20861756	GRMZM2G151249	GRMZM2G151249_T01	GRMZM2G151249_T01	PF00190					GO:0045735	AT1G18970.1	GLP4	germin-like protein 4	LOC_Os03g58980.1		Cupin domain containing protein, expressed
Conclusive	GRMZM2G152925_T01_PACid_20862824	gnl|db|GRMZM2G152925_T01_PACid:20862824 GRMZM2G152925_T01_PACid:20862824 Unknown Entry	1	1	Conclusive	Green	921.517	38.95	4	22277	19245.5	20862824	GRMZM2G152925	GRMZM2G152925_T01	GRMZM2G152925_T01	PF02297	PTHR11387	KOG3057	1.9.3.1	K02267	GO:0004129,GO:0005739	AT1G22450.1	ATCOX6B2,COX6B	cytochrome C oxidase 6B	LOC_Os03g27290.1		cytochrome c oxidase subunit, putative, expressed
Conclusive	GRMZM2G153208_T01_PACid_20867593	gnl|db|GRMZM2G153208_T01_PACid:20867593 GRMZM2G153208_T01_PACid:20867593 Unknown Entry	2	2	Conclusive	Green	11111.3	28.95	6	210937	24539.3	20867593	GRMZM2G153208	GRMZM2G153208_T01	GRMZM2G153208_T01	PF04450						AT2G15220.1		Plant basic secretory protein (BSP) family protein	LOC_Os10g34910.1		secretory protein, putative, expressed
Conclusive	GRMZM2G154595_T01_PACid_20823656	gnl|db|GRMZM2G154595_T01_PACid:20823656 GRMZM2G154595_T01_PACid:20823656 Unknown Entry	2	2	Conclusive	Green	49478	43.24	8	195276	35513.8	20823656	GRMZM2G154595	GRMZM2G154595_T01	GRMZM2G154595_T01	PF02866,PF00056	PTHR11540,PTHR11540:SF1	KOG1494			GO:0016491,GO:0055114,GO:0016616,GO:0030060,GO:0006108	AT1G53240.1	mMDH1	Lactate/malate dehydrogenase family protein	LOC_Os01g46070.1		lactate/malate dehydrogenase, putative, expressed
Conclusive	GRMZM2G158462_T01_PACid_20862878	gnl|db|GRMZM2G158462_T01_PACid:20862878 GRMZM2G158462_T01_PACid:20862878 Unknown Entry	3	1	Conclusive	Green	819.782	21.11	5	12111.1	31622.3	20862878	GRMZM2G158462	GRMZM2G158462_T01	GRMZM2G158462_T01	PF00076	PTHR24012,PTHR24012:SF56	KOG0131			GO:0003676	AT4G24770.1	ATRBP31,ATRBP33,CP31,RBP31	31-kDa RNA binding protein	LOC_Os08g44290.1		RNA recognition motif containing protein, putative, expressed
Conclusive	GRMZM2G158835_T01_PACid_20834784	gnl|db|GRMZM2G158835_T01_PACid:20834784 GRMZM2G158835_T01_PACid:20834784 Unknown Entry	1	1	Conclusive	Green	2308.03	21.35	2	62044.5	28159.3	20834784	GRMZM2G158835	GRMZM2G158835_T01	GRMZM2G158835_T01	PF00076	PTHR24012,PTHR24012:SF56	KOG0131			GO:0003676	AT3G53460.1	CP29	chloroplast RNA-binding protein 29	LOC_Os07g43810.1		RNA recognition motif containing protein, putative, expressed
Conclusive	GRMZM2G159016_T01_PACid_20821707	gnl|db|GRMZM2G159016_T01_PACid:20821707 GRMZM2G159016_T01_PACid:20821707 Unknown Entry	1	1	Conclusive	Green	679.304	14.46	5	32243	53193.6	20821707	GRMZM2G159016	GRMZM2G159016_T01	GRMZM2G159016_T01	PF00450	PTHR11802	KOG1282	3.4.16.-	K09645	GO:0004185,GO:0006508	AT1G15000.1	scpl50	serine carboxypeptidase-like 50	LOC_Os05g50600.1		OsSCP31 - Putative Serine Carboxypeptidase homologue, expressed
Conclusive	GRMZM2G159643_T01_PACid_20852067	gnl|db|GRMZM2G159643_T01_PACid:20852067 GRMZM2G159643_T01_PACid:20852067 Unknown Entry	2	2	Conclusive	Green	2117.93	43.84	5	82465.1	21616.7	20852067	GRMZM2G159643	GRMZM2G159643_T01	GRMZM2G159643_T01	PF03358		KOG3135			GO:0010181,GO:0016491,GO:0009055,GO:0050662	AT5G54500.1	FQR1	flavodoxin-like quinone reductase 1	LOC_Os01g57570.1		NADPH-dependent FMN reductase domain containing protein, expressed
Conclusive	GRMZM2G160925_T01_PACid_20821760	gnl|db|GRMZM2G160925_T01_PACid:20821760 GRMZM2G160925_T01_PACid:20821760 Unknown Entry	1	1	Conclusive	Green	374.938	8.27	3	13035	41195.8	20821760	GRMZM2G160925	GRMZM2G160925_T01	GRMZM2G160925_T01	PF02769,PF00586	PTHR10520		6.3.3.1	K01933	GO:0003824	AT3G55010.1	ATPURM,PUR5	phosphoribosylformylglycinamidine cyclo-ligase, chloroplast / phosphoribosyl-aminoimidazole synthetase / AIR synthase (PUR5)	LOC_Os03g61600.1		phosphoribosylformylglycinamidine synthase, putative, expressed
Conclusive	GRMZM2G161035_T01_PACid_20834228	gnl|db|GRMZM2G161035_T01_PACid:20834228 GRMZM2G161035_T01_PACid:20834228 Unknown Entry	3	3	Conclusive	Green	2998.98	20.57	7	20451.7	50237	20834228	GRMZM2G161035	GRMZM2G161035_T01	GRMZM2G161035_T01	PF00012	PTHR19375				GO:0000902,GO:0005524	AT5G28540.1	BIP1	heat shock protein 70 (Hsp 70) family protein	LOC_Os02g02410.1		DnaK family protein, putative, expressed
Conclusive	GRMZM2G161335_T01_PACid_20862809	gnl|db|GRMZM2G161335_T01_PACid:20862809 GRMZM2G161335_T01_PACid:20862809 Unknown Entry	2	3	Conclusive	Green	967.108	32.9	11	34636	50359.5	20862809	GRMZM2G161335	GRMZM2G161335_T01	GRMZM2G161335_T01	PF00201	PTHR11926:SF15,PTHR11926	KOG1192			GO:0016758,GO:0008152	AT5G05880.1		UDP-Glycosyltransferase superfamily protein	LOC_Os11g25454.1		cytokinin-N-glucosyltransferase 1, putative, expressed
Conclusive	GRMZM2G162359_T01_PACid_20836275	gnl|db|GRMZM2G162359_T01_PACid:20836275 GRMZM2G162359_T01_PACid:20836275 Unknown Entry	1	1	Conclusive	Green	454.393	11.86	4	33854	34464.9	20836275	GRMZM2G162359	GRMZM2G162359_T01	GRMZM2G162359_T01	PF00704					GO:0004553,GO:0005975	AT5G24090.1	ATCHIA,CHIA	chitinase A	LOC_Os06g25010.1		glycosyl hydrolase, putative, expressed
Conclusive	GRMZM2G162486_T01_PACid_20837532	gnl|db|GRMZM2G162486_T01_PACid:20837532 GRMZM2G162486_T01_PACid:20837532 Unknown Entry	1	1	Conclusive	Green	2486.39	36.36	7	76810	27438.1	20837532	GRMZM2G162486	GRMZM2G162486_T01	GRMZM2G162486_T01	PF00043	PTHR11260:SF42,PTHR11260	KOG0406				AT3G55040.1	GSTL2	glutathione transferase lambda 2	LOC_Os03g17470.1		IN2-1 protein, putative, expressed
Conclusive	GRMZM2G162529_T01_PACid_20881789	gnl|db|GRMZM2G162529_T01_PACid:20881789 GRMZM2G162529_T01_PACid:20881789 Unknown Entry	5	5	Conclusive	Green	39437.7	56.54	18	559705	45149.1	20881789	GRMZM2G162529	GRMZM2G162529_T01	GRMZM2G162529_T01	PF00485	PTHR10285,PTHR10285:SF29	KOG4203	2.7.1.19	K00855	GO:0005524,GO:0016301,GO:0008152	AT1G32060.1	PRK	phosphoribulokinase	LOC_Os02g47020.1		phosphoribulokinase/Uridine kinase family protein, expressed
Conclusive	GRMZM2G163749_T01_PACid_20881084	gnl|db|GRMZM2G163749_T01_PACid:20881084 GRMZM2G163749_T01_PACid:20881084 Unknown Entry	2	2	Conclusive	Green	1139.1	26.05	9	102364	81396.3	20881084	GRMZM2G163749	GRMZM2G163749_T01	GRMZM2G163749_T01	PF05922,PF00082,PF02225	PTHR10795:SF17,PTHR10795				GO:0004252,GO:0006508,GO:0042802,GO:0043086	AT3G14067.1		Subtilase family protein	LOC_Os02g53860.1		OsSub22 - Putative Subtilisin homologue, expressed
Conclusive	GRMZM2G163988_T01_PACid_20853710	gnl|db|GRMZM2G163988_T01_PACid:20853710 GRMZM2G163988_T01_PACid:20853710 Unknown Entry	1	1	Conclusive	Green	400.375	21.13	4	24973	21783.4	20853710	GRMZM2G163988	GRMZM2G163988_T01	GRMZM2G163988_T01	PF01649					GO:0003723,GO:0003735,GO:0006412,GO:0005622,GO:0005840	AT3G15190.1		chloroplast 30S ribosomal protein S20, putative	LOC_Os01g48690.1		ribosomal protein rpS20, putative, expressed
Conclusive	GRMZM2G164965_T01_PACid_20867337	gnl|db|GRMZM2G164965_T01_PACid:20867337 GRMZM2G164965_T01_PACid:20867337 Unknown Entry	1	1	Conclusive	Green	1393.46	22.85	7	34406	28408	20867337	GRMZM2G164965	GRMZM2G164965_T01	GRMZM2G164965_T01	PF00828	PTHR12934:SF2,PTHR12934	KOG0846		K02876	GO:0015934,GO:0006412,GO:0003735	AT3G25920.1	RPL15	ribosomal protein L15	LOC_Os03g12020.1		50S ribosomal protein L15, chloroplast precursor, putative, expressed
Conclusive	GRMZM2G167637_T01_PACid_20830200	gnl|db|GRMZM2G167637_T01_PACid:20830200 GRMZM2G167637_T01_PACid:20830200 Unknown Entry	2	2	Conclusive	Green	542.52	10.85	3	18580.5	59478.9	20830200	GRMZM2G167637	GRMZM2G167637_T01	GRMZM2G167637_T01	PF01095	PTHR22931,PTHR22931:SF5				GO:0030599,GO:0042545,GO:0005618	AT5G09760.1		Plant invertase/pectin methylesterase inhibitor superfamily	LOC_Os01g65790.1		pectinesterase, putative, expressed
Conclusive	GRMZM2G168143_T01_PACid_20840201	gnl|db|GRMZM2G168143_T01_PACid:20840201 GRMZM2G168143_T01_PACid:20840201 Unknown Entry	3	3	Conclusive	Green	26392.7	56.06	23	1056313	39665.4	20840201	GRMZM2G168143	GRMZM2G168143_T01	GRMZM2G168143_T01	PF00175,PF00970	PTHR19384,PTHR19384:SF1		1.18.1.2	K02641	GO:0016491,GO:0055114	AT1G20020.3	ATLFNR2,FNR2	ferredoxin-NADP(+)-oxidoreductase 2	LOC_Os06g01850.1		ferredoxin--NADP reductase, chloroplast precursor, putative, expressed
Conclusive	GRMZM2G168149_T01_PACid_20832327	gnl|db|GRMZM2G168149_T01_PACid:20832327 GRMZM2G168149_T01_PACid:20832327 Unknown Entry	2	2	Conclusive	Green	1560.37	20.07	5	30482	30585.3	20832327	GRMZM2G168149	GRMZM2G168149_T01	GRMZM2G168149_T01	PF03719,PF00333	PTHR13718:SF4,PTHR13718	KOG0877			GO:0003723,GO:0003735,GO:0006412,GO:0005622,GO:0005840	AT3G57490.1		Ribosomal protein S5 family protein	LOC_Os03g59310.1		ribosomal protein, putative, expressed
Conclusive	GRMZM2G170870_T01_PACid_20839216	gnl|db|GRMZM2G170870_T01_PACid:20839216 GRMZM2G170870_T01_PACid:20839216 Unknown Entry	1	1	Conclusive	Green	2325.6	30.53	6	41932.9	25025.2	20839216	GRMZM2G170870	GRMZM2G170870_T01	GRMZM2G170870_T01	PF00347	PTHR11655:SF8,PTHR11655	KOG3254			GO:0003735,GO:0019843,GO:0006412,GO:0005840	AT1G05190.1	emb2394	Ribosomal protein L6 family	LOC_Os03g24020.1		ribosomal protein L6, putative, expressed
Conclusive	GRMZM2G171444_T01_PACid_20880896	gnl|db|GRMZM2G171444_T01_PACid:20880896 GRMZM2G171444_T01_PACid:20880896 Unknown Entry	3	3	Conclusive	Green	4762.93	21.13	5	136940	23592.5	20880896	GRMZM2G171444	GRMZM2G171444_T01	GRMZM2G171444_T01	PF01245	PTHR15680:SF2,PTHR15680	KOG1698			GO:0003735,GO:0006412,GO:0005622,GO:0005840	AT4G17560.1		Ribosomal protein L19 family protein	LOC_Os02g43600.1		50S ribosomal protein L19, chloroplast precursor, putative, expressed
Conclusive	GRMZM2G172322_T01_PACid_20869381	gnl|db|GRMZM2G172322_T01_PACid:20869381 GRMZM2G172322_T01_PACid:20869381 Unknown Entry	1	1	Conclusive	Green	3584.19	21.27	7	219911	59589.7	20869381	GRMZM2G172322	GRMZM2G172322_T01	GRMZM2G172322_T01	PF07992,PF00070,PF02852	PTHR22912,PTHR22912:SF27	KOG0405	1.8.1.7	K00383	GO:0016491,GO:0050660,GO:0055114,GO:0045454,GO:0005737	AT3G54660.1	ATGR2,EMB2360,GR	glutathione reductase	LOC_Os03g06740.1		glutathione reductase, putative, expressed
Conclusive	GRMZM2G172369_T03_PACid_20846905	gnl|db|GRMZM2G172369_T03_PACid:20846905 GRMZM2G172369_T03_PACid:20846905 Unknown Entry	3	4	Conclusive	Green	4266.46	22.24	15	161412	114235	20846905	GRMZM2G172369	GRMZM2G172369_T03	GRMZM2G172369_T03	PF01074,PF07748,PF09261	PTHR11607,PTHR11607:SF3	KOG1959	3.2.1.24	K01191	GO:0004559,GO:0005975,GO:0015923,GO:0006013,GO:0004553,GO:0008270	AT5G13980.1		Glycosyl hydrolase family 38 protein	LOC_Os11g32260.1		lysosomal alpha-mannosidase precursor, putative, expressed
Conclusive	GRMZM2G174481_T01_PACid_20858467	gnl|db|GRMZM2G174481_T01_PACid:20858467 GRMZM2G174481_T01_PACid:20858467 Unknown Entry	1	1	Conclusive	Green	550.858	11.9	4	38003	35009.8	20858467	GRMZM2G174481	GRMZM2G174481_T01	GRMZM2G174481_T01	PF00248	PTHR11732:SF34,PTHR11732	KOG1577	1.1.1.200	K00085	GO:0055114,GO:0016491	AT2G21250.1		NAD(P)-linked oxidoreductase superfamily protein	LOC_Os02g03100.2		oxidoreductase, aldo/keto reductase family protein, putative, expressed
Conclusive	GRMZM2G174708_T01_PACid_20865920	gnl|db|GRMZM2G174708_T01_PACid:20865920 GRMZM2G174708_T01_PACid:20865920 Unknown Entry	2	2	Conclusive	Green	1361.11	10.21	3	36532.5	30486.8	20865920	GRMZM2G174708	GRMZM2G174708_T01	GRMZM2G174708_T01	PF08263	PTHR24420					AT5G06860.1	ATPGIP1,PGIP1	polygalacturonase inhibiting protein 1	LOC_Os03g32180.1		polygalacturonase inhibitor 1 precursor, putative, expressed
Conclusive	GRMZM2G175562_T02_PACid_20820952	gnl|db|GRMZM2G175562_T02_PACid:20820952 GRMZM2G175562_T02_PACid:20820952 Unknown Entry	8	8	Conclusive	Green	5125.44	56.23	13	63772	34804.3	20820952	GRMZM2G175562	GRMZM2G175562_T02	GRMZM2G175562_T02	PF01716				K02716	GO:0005509,GO:0015979,GO:0042549,GO:0009523,GO:0009654,GO:0019898	AT3G50820.1	OEC33,PSBO-2,PSBO2	photosystem II subunit O-2	LOC_Os01g31690.1		oxygen-evolving enhancer protein 1, chloroplast precursor, putative, expressed
Conclusive	GRMZM2G176840_T01_PACid_20864271	gnl|db|GRMZM2G176840_T01_PACid:20864271 GRMZM2G176840_T01_PACid:20864271 Unknown Entry	1	1	Conclusive	Green	377.547	13.22	3	13098	26450.3	20864271	GRMZM2G176840	GRMZM2G176840_T01	GRMZM2G176840_T01	PF01789				K02717	GO:0005509,GO:0015979,GO:0009523,GO:0009654,GO:0019898	AT3G55330.1	PPL1	PsbP-like protein 1	LOC_Os10g32400.2		PsbP, putative, expressed
Conclusive	GRMZM2G177923_T01_PACid_20847352	gnl|db|GRMZM2G177923_T01_PACid:20847352 GRMZM2G177923_T01_PACid:20847352 Unknown Entry	1	1	Conclusive	Green	301.558	11.96	7	43988	84006.8	20847352	GRMZM2G177923	GRMZM2G177923_T01	GRMZM2G177923_T01	PF00933,PF01915					GO:0004553,GO:0005975	AT5G10560.1		Glycosyl hydrolase family protein	LOC_Os04g44840.1		glycosyl hydrolase family 3 protein, putative, expressed
Conclusive	GRMZM2G178958_T01_PACid_20881660	gnl|db|GRMZM2G178958_T01_PACid:20881660 GRMZM2G178958_T01_PACid:20881660 Unknown Entry	2	2	Conclusive	Green	15780.5	46.81	17	413384	62219.8	20881660	GRMZM2G178958	GRMZM2G178958_T01	GRMZM2G178958_T01	PF02789,PF00883	PTHR11963	KOG2597	3.4.11.1	K01255	GO:0004177,GO:0006508,GO:0005622	AT2G24200.1		Cytosol aminopeptidase family protein	LOC_Os02g55140.1		leucine aminopeptidase, chloroplast precursor, putative, expressed
Conclusive	GRMZM2G306732_T01_PACid_20865757	gnl|db|GRMZM2G306732_T01_PACid:20865757 GRMZM2G306732_T01_PACid:20865757 Unknown Entry	5	5	Conclusive	Green	10477.2	39.71	13	213128	44999.6	20865757	GRMZM2G306732	GRMZM2G306732_T01	GRMZM2G306732_T01	PF00316	PTHR11556:SF7,PTHR11556	KOG1458	3.1.3.11	K03841	GO:0042578,GO:0005975	AT3G54050.1	HCEF1	high cyclic electron flow 1	LOC_Os03g16050.1		fructose-1,6-bisphosphatase, putative, expressed
Conclusive	GRMZM2G310172_T01_PACid_20858961	gnl|db|GRMZM2G310172_T01_PACid:20858961 GRMZM2G310172_T01_PACid:20858961 Unknown Entry	2	2	Conclusive	Green	4010.45	19.38	3	102976	17572.4	20858961	GRMZM2G310172	GRMZM2G310172_T01	GRMZM2G310172_T01							AT1G11840.6	ATGLX1,GLX1	glyoxalase I homolog	LOC_Os08g09250.2		glyoxalase family protein, putative, expressed
Conclusive	GRMZM2G312910_T02_PACid_20834004	gnl|db|GRMZM2G312910_T02_PACid:20834004 GRMZM2G312910_T02_PACid:20834004 Unknown Entry	1	1	Conclusive	Green	183.244	7.65	1	34158	37383.3	20834004	GRMZM2G312910	GRMZM2G312910_T02	GRMZM2G312910_T02		PTHR17130:SF11,PTHR17130					AT1G55480.1	ZKT	protein containing PDZ domain, a K-box domain, and a TPR region	LOC_Os07g07540.1		SHOOT1 protein, putative, expressed
Conclusive	GRMZM2G314898_T01_PACid_20827296	gnl|db|GRMZM2G314898_T01_PACid:20827296 GRMZM2G314898_T01_PACid:20827296 Unknown Entry	1	1	Conclusive	Green	4150.43	19.18	6	62664	46532.4	20827296	GRMZM2G314898	GRMZM2G314898_T01	GRMZM2G314898_T01	PF02458					GO:0016747	AT3G62160.1		HXXXD-type acyl-transferase family protein	LOC_Os01g09010.1		transferase family protein, putative, expressed
Conclusive	GRMZM2G319062_T01_PACid_20859653	gnl|db|GRMZM2G319062_T01_PACid:20859653 GRMZM2G319062_T01_PACid:20859653 Unknown Entry	1	1	Conclusive	Green	584.097	15.97	7	50038	71552.5	20859653	GRMZM2G319062	GRMZM2G319062_T01	GRMZM2G319062_T01	PF12143,PF00264,PF12142	PTHR11474,PTHR11474:SF5				GO:0016491,GO:0008152,GO:0004097,GO:0055114				LOC_Os01g58100.1		polyphenol oxidase, putative, expressed
Conclusive	GRMZM2G319150_T01_PACid_20869079	gnl|db|GRMZM2G319150_T01_PACid:20869079 GRMZM2G319150_T01_PACid:20869079 Unknown Entry	3	3	Conclusive	Green	2376.39	17.83	5	16493.7	35175.8	20869079	GRMZM2G319150	GRMZM2G319150_T01	GRMZM2G319150_T01	PF02985	PTHR19384,PTHR19384:SF1				GO:0005515,GO:0055114,GO:0016491	AT5G66190.1	ATLFNR1,FNR1	ferredoxin-NADP(+)-oxidoreductase 1	LOC_Os06g01850.1		ferredoxin--NADP reductase, chloroplast precursor, putative, expressed
Conclusive	GRMZM2G328094_T01_PACid_20852637	gnl|db|GRMZM2G328094_T01_PACid:20852637 GRMZM2G328094_T01_PACid:20852637 Unknown Entry	1	1	Conclusive	Green	656.306	29.61	6	32622	39220.8	20852637	GRMZM2G328094	GRMZM2G328094_T01	GRMZM2G328094_T01	PF00107	PTHR11695:SF5,PTHR11695	KOG1196	1.3.1.74	K08070	GO:0008270,GO:0016491,GO:0055114	AT5G17000.1		Zinc-binding dehydrogenase family protein	LOC_Os04g41960.1		NADP-dependent oxidoreductase, putative, expressed
Conclusive	GRMZM2G328893_T01_PACid_20829345	gnl|db|GRMZM2G328893_T01_PACid:20829345 GRMZM2G328893_T01_PACid:20829345 Unknown Entry	4	4	Conclusive	Green	3344.86	47.87	9	90923	32410.3	20829345	GRMZM2G328893	GRMZM2G328893_T01	GRMZM2G328893_T01	PF00291	PTHR10314,PTHR10314:SF8	KOG1252			GO:0003824,GO:0030170,GO:0008152	AT2G43750.1	ACS1,ATCS-B,CPACS1,OASB	O-acetylserine (thiol) lyase B	LOC_Os01g74650.3		cysteine synthase, mitochondrial precursor, putative, expressed
Conclusive	GRMZM2G339091_T01_PACid_20822694	gnl|db|GRMZM2G339091_T01_PACid:20822694 GRMZM2G339091_T01_PACid:20822694 Unknown Entry	1	2	Conclusive	Green	1227.74	26.48	5	60413	54867.2	20822694	GRMZM2G339091	GRMZM2G339091_T01	GRMZM2G339091_T01	PF00450	PTHR11802:SF8,PTHR11802	KOG1282			GO:0004185,GO:0006508	AT3G07990.1	SCPL27	serine carboxypeptidase-like 27	LOC_Os05g18604.1		OsSCP28 - Putative Serine Carboxypeptidase homologue, expressed
Conclusive	GRMZM2G358153_T01_PACid_20859611	gnl|db|GRMZM2G358153_T01_PACid:20859611 GRMZM2G358153_T01_PACid:20859611 Unknown Entry	3	3	Conclusive	Green	6027.26	36.71	7	173698	31185.1	20859611	GRMZM2G358153	GRMZM2G358153_T01	GRMZM2G358153_T01	PF00704	PTHR11177:SF86,PTHR11177				GO:0004553,GO:0005975				LOC_Os10g28120.1		glycosyl hydrolase, putative, expressed
Conclusive	GRMZM2G360021_T01_PACid_20829585	gnl|db|GRMZM2G360021_T01_PACid:20829585 GRMZM2G360021_T01_PACid:20829585 Unknown Entry	1	1	Conclusive	Green	769.059	31.69	3	9077	18972.7	20829585	GRMZM2G360021	GRMZM2G360021_T01	GRMZM2G360021_T01	PF00542	PTHR11809:SF14,PTHR11809	KOG1715		K02935	GO:0003735,GO:0006412,GO:0005622,GO:0005840	AT3G27850.1	RPL12-C	ribosomal protein L12-C	LOC_Os01g47330.1		ribosomal protein L7/L12 C-terminal domain containing protein, expressed
Conclusive	GRMZM2G361693_T01_PACid_20857662	gnl|db|GRMZM2G361693_T01_PACid:20857662 GRMZM2G361693_T01_PACid:20857662 Unknown Entry	3	3	Conclusive	Green	1084.56	17.69	5	38437	43093	20857662	GRMZM2G361693	GRMZM2G361693_T01	GRMZM2G361693_T01	PF00676	PTHR11516,PTHR11516:SF4	KOG0225	1.2.4.1	K00161	GO:0016624,GO:0008152,GO:0003824,GO:0030976	AT1G59900.1	AT-E1 ALPHA,E1 ALPHA	pyruvate dehydrogenase complex E1 alpha subunit	LOC_Os02g50620.1		dehydrogenase E1 component domain containing protein, expressed
Conclusive	GRMZM2G378402_T01_PACid_20850285	gnl|db|GRMZM2G378402_T01_PACid:20850285 GRMZM2G378402_T01_PACid:20850285 Unknown Entry	3	1	Conclusive	Green	1464.48	14.94	4	30795.7	43778.4	20850285	GRMZM2G378402	GRMZM2G378402_T01	GRMZM2G378402_T01	PF01704	PTHR11952:SF1,PTHR11952				GO:0016779,GO:0008152	AT3G03250.1	AtUGP1,UGP,UGP1	UDP-GLUCOSE PYROPHOSPHORYLASE 1	LOC_Os02g02560.1		UTP--glucose-1-phosphate uridylyltransferase, putative, expressed
Conclusive	GRMZM2G382914_T04_PACid_20880283	gnl|db|GRMZM2G382914_T04_PACid:20880283 GRMZM2G382914_T04_PACid:20880283 Unknown Entry	11	11	Conclusive	Green	2588.5	14.86	8	63015	61063.6	20880283	GRMZM2G382914	GRMZM2G382914_T04	GRMZM2G382914_T04	PF00162	PTHR11406	KOG1367	2.7.2.3	K00927	GO:0004618,GO:0006096	AT1G79550.1	PGK	phosphoglycerate kinase	LOC_Os02g07260.1		phosphoglycerate kinase protein, putative, expressed
Conclusive	GRMZM2G384463_T01_PACid_20827045	gnl|db|GRMZM2G384463_T01_PACid:20827045 GRMZM2G384463_T01_PACid:20827045 Unknown Entry	3	3	Conclusive	Green	1875.8	8.74	6	39285	79240.9	20827045	GRMZM2G384463	GRMZM2G384463_T01	GRMZM2G384463_T01	PF00673,PF00281	PTHR11994:SF2,PTHR11994				GO:0003735,GO:0006412,GO:0005622,GO:0005840	AT2G42740.1	RPL16A	ribosomal protein large subunit 16A	LOC_Os02g14059.1		ribosomal protein L5, putative, expressed
Conclusive	GRMZM2G388453_T02_PACid_20853399	gnl|db|GRMZM2G388453_T02_PACid:20853399 GRMZM2G388453_T02_PACid:20853399 Unknown Entry	2	2	Conclusive	Green	6983.05	20.26	7		67264.2	20853399	GRMZM2G388453	GRMZM2G388453_T02	GRMZM2G388453_T02	PF04561,PF02789,PF00883	PTHR11963				GO:0004177,GO:0006508,GO:0005622,GO:0003677,GO:0003899,GO:0006351	AT4G30920.1		Cytosol aminopeptidase family protein	LOC_Os02g55140.1		leucine aminopeptidase, chloroplast precursor, putative, expressed
Conclusive	GRMZM2G389233_T03_PACid_20868316	gnl|db|GRMZM2G389233_T03_PACid:20868316 GRMZM2G389233_T03_PACid:20868316 Unknown Entry	1	1	Conclusive	Green	268.688	16.46	9	23926	100203	20868316	GRMZM2G389233	GRMZM2G389233_T03	GRMZM2G389233_T03	PF11940,PF01433	PTHR11533:SF8,PTHR11533	KOG1046	3.4.11.2	K01256	GO:0008237,GO:0008270,GO:0006508	AT1G63770.3		Peptidase M1 family protein	LOC_Os08g44860.2		aminopeptidase, putative, expressed
Conclusive	GRMZM2G410991_T01_PACid_20866713	gnl|db|GRMZM2G410991_T01_PACid:20866713 GRMZM2G410991_T01_PACid:20866713 Unknown Entry	1	1	Conclusive	Green	929.834	14.61	3	46349	37652.5	20866713	GRMZM2G410991	GRMZM2G410991_T01	GRMZM2G410991_T01	PF01476					GO:0016998	AT2G17120.1	LYM2	lysm domain GPI-anchored protein 2 precursor	LOC_Os03g04110.1		lysM domain-containing GPI-anchored protein precursor, putative, expressed
Conclusive	GRMZM2G415117_T01_PACid_20837937	gnl|db|GRMZM2G415117_T01_PACid:20837937 GRMZM2G415117_T01_PACid:20837937 Unknown Entry	2	2	Conclusive	Green	1377.27	25.5	12	5234.93	49210.3	20837937	GRMZM2G415117	GRMZM2G415117_T01	GRMZM2G415117_T01	PF00155	PTHR11751,PTHR11751:SF22	KOG0257	2.6.1.83	K10206	GO:0030170,GO:0009058,GO:0016740,GO:0016769	AT4G33680.1	AGD2	Pyridoxal phosphate (PLP)-dependent transferases superfamily protein	LOC_Os03g18810.1		aminotransferase, classes I and II, domain containing protein, expressed
Conclusive	GRMZM2G420743_T01_PACid_20832753	gnl|db|GRMZM2G420743_T01_PACid:20832753 GRMZM2G420743_T01_PACid:20832753 Unknown Entry	1	1	Conclusive	Green	797.918	9.92	3	19543.5	25531	20832753	GRMZM2G420743	GRMZM2G420743_T01	GRMZM2G420743_T01	PF03018	PTHR21495:SF17,PTHR21495					AT5G42510.1		Disease resistance-responsive (dirigent-like protein) family protein	LOC_Os08g28790.1		dirigent, putative, expressed
Conclusive	GRMZM2G420772_T01_PACid_20834526	gnl|db|GRMZM2G420772_T01_PACid:20834526 GRMZM2G420772_T01_PACid:20834526 Unknown Entry	2	2	Conclusive	Green	2510.97	10.82	2	27031.5	20310.1	20834526	GRMZM2G420772	GRMZM2G420772_T01	GRMZM2G420772_T01	PF03018	PTHR21495:SF17,PTHR21495					AT1G22900.1		Disease resistance-responsive (dirigent-like protein) family protein	LOC_Os08g28790.1		dirigent, putative, expressed
Conclusive	GRMZM2G424857_T01_PACid_20852761	gnl|db|GRMZM2G424857_T01_PACid:20852761 GRMZM2G424857_T01_PACid:20852761 Unknown Entry	1	1	Conclusive	Green	1691.44	35.24	9	95830	50368.1	20852761	GRMZM2G424857	GRMZM2G424857_T01	GRMZM2G424857_T01	PF03069			3.5.1.49	K01455	GO:0016811,GO:0008152	AT4G37560.1		Acetamidase/Formamidase family protein	LOC_Os01g55950.1		acetamidase, putative, expressed
Conclusive	GRMZM2G427815_T01_PACid_20836111	gnl|db|GRMZM2G427815_T01_PACid:20836111 GRMZM2G427815_T01_PACid:20836111 Unknown Entry	1	1	Conclusive	Green	3374.46	23.13	5	34186.2	33782.6	20836111	GRMZM2G427815	GRMZM2G427815_T01	GRMZM2G427815_T01	PF00141					GO:0004601,GO:0020037,GO:0006979,GO:0055114	AT5G05340.1		Peroxidase superfamily protein	LOC_Os07g48030.1		peroxidase precursor, putative, expressed
Conclusive	GRMZM2G432128_T01_PACid_20853419	gnl|db|GRMZM2G432128_T01_PACid:20853419 GRMZM2G432128_T01_PACid:20853419 Unknown Entry	2	2	Conclusive	Green	463.221	21.36	9	16623.9	46539	20853419	GRMZM2G432128	GRMZM2G432128_T01	GRMZM2G432128_T01	PF00180	PTHR11822	KOG1526	1.1.1.42	K00031	GO:0016616,GO:0055114,GO:0006102,GO:0004450	AT1G65930.1	cICDH	cytosolic NADP+-dependent isocitrate dehydrogenase	LOC_Os01g46610.1		dehydrogenase, putative, expressed
Conclusive	GRMZM2G436710_T01_PACid_20878141	gnl|db|GRMZM2G436710_T01_PACid:20878141 GRMZM2G436710_T01_PACid:20878141 Unknown Entry	2	2	Conclusive	Green	1032.38	28.44	6	30837	24167.1	20878141	GRMZM2G436710	GRMZM2G436710_T01	GRMZM2G436710_T01	PF00805						AT5G53490.1		Tetratricopeptide repeat (TPR)-like superfamily protein	LOC_Os10g35810.1		thylakoid lumenal protein, putative, expressed
Conclusive	GRMZM2G439201_T02_PACid_20835485	gnl|db|GRMZM2G439201_T02_PACid:20835485 GRMZM2G439201_T02_PACid:20835485 Unknown Entry	2	2	Conclusive	Green	705.467	23.43	3	32336	31490.4	20835485	GRMZM2G439201	GRMZM2G439201_T02	GRMZM2G439201_T02	PF00736	PTHR11595,PTHR11595:SF5	KOG1668			GO:0003746,GO:0006414,GO:0005853	AT5G12110.1		Glutathione S-transferase, C-terminal-like;Translation elongation factor EF1B/ribosomal protein S6	LOC_Os07g46750.1		elongation factor protein, putative, expressed
Conclusive	GRMZM2G441888_T01_PACid_20867592	gnl|db|GRMZM2G441888_T01_PACid:20867592 GRMZM2G441888_T01_PACid:20867592 Unknown Entry	2	2	Conclusive	Green	2119.91	21.01	3	24479	27376.6	20867592	GRMZM2G441888	GRMZM2G441888_T01	GRMZM2G441888_T01	PF01789					GO:0005509,GO:0015979,GO:0009523,GO:0009654,GO:0019898	AT3G63540.1		Mog1/PsbP/DUF1795-like photosystem II reaction center PsbP family protein	LOC_Os08g39430.1		thylakoid lumenal 19 kDa protein, chloroplast precursor, putative, expressed
Conclusive	GRMZM2G448001_T01_PACid_20882084	gnl|db|GRMZM2G448001_T01_PACid:20882084 GRMZM2G448001_T01_PACid:20882084 Unknown Entry	2	4	Conclusive	Green	2455.21	25.54	12	177751	74284.3	20882084	GRMZM2G448001	GRMZM2G448001_T01	GRMZM2G448001_T01	PF07676	PTHR11731:SF44,PTHR11731					AT1G21680.1		DPP6 N-terminal domain-like protein	LOC_Os03g62370.1		WD40-like Beta Propeller Repeat family protein, expressed
Conclusive	GRMZM2G453805_T01_PACid_20828316	gnl|db|GRMZM2G453805_T01_PACid:20828316 GRMZM2G453805_T01_PACid:20828316 Unknown Entry	3	3	Conclusive	Green	12920.5	8.81	3	1874004	30635.7	20828316	GRMZM2G453805	GRMZM2G453805_T01	GRMZM2G453805_T01	PF00704					GO:0004553,GO:0005975	AT5G24090.1	ATCHIA,CHIA	chitinase A	LOC_Os01g47070.1		glycosyl hydrolase, putative, expressed
Conclusive	GRMZM2G456086_T01_PACid_20835465	gnl|db|GRMZM2G456086_T01_PACid:20835465 GRMZM2G456086_T01_PACid:20835465 Unknown Entry	1	1	Conclusive	Green	3015.13	29.93	5	61408	28835.2	20835465	GRMZM2G456086	GRMZM2G456086_T01	GRMZM2G456086_T01	PF06026	PTHR11934	KOG3075	5.3.1.6	K01807	GO:0004751,GO:0009052	AT3G04790.1		Ribose 5-phosphate isomerase, type A protein	LOC_Os07g08030.1		ribose-5-phosphate isomerase A, putative, expressed
Conclusive	GRMZM2G463913_T01_PACid_20879085	gnl|db|GRMZM2G463913_T01_PACid:20879085 GRMZM2G463913_T01_PACid:20879085 Unknown Entry	2	2	Conclusive	Green	1004.22	7.91	1	158157	15317	20879085	GRMZM2G463913	GRMZM2G463913_T01	GRMZM2G463913_T01	PF00467	PTHR12903				GO:0006412,GO:0005840,GO:0005622,GO:0003735	AT5G54600.1		Translation protein SH3-like family protein	LOC_Os06g46930.1		ribosomal protein L24, putative, expressed
Conclusive	GRMZM2G465226_T01_PACid_20832167	gnl|db|GRMZM2G465226_T01_PACid:20832167 GRMZM2G465226_T01_PACid:20832167 Unknown Entry	2	2	Conclusive	Green	7012.22	31.9	2	341733	17680.2	20832167	GRMZM2G465226	GRMZM2G465226_T01	GRMZM2G465226_T01	PF00188	PTHR10334	KOG3017				AT5G57625.1		CAP (Cysteine-rich secretory proteins, Antigen 5, and Pathogenesis-related 1 protein) superfamily protein	LOC_Os07g03710.1		SCP-like extracellular protein, expressed
Conclusive	GRMZM2G466833_T01_PACid_20830326	gnl|db|GRMZM2G466833_T01_PACid:20830326 GRMZM2G466833_T01_PACid:20830326 Unknown Entry	2	2	Conclusive	Green	46941.1	30.49	6	102595	44054.8	20830326	GRMZM2G466833	GRMZM2G466833_T01	GRMZM2G466833_T01	PF00056,PF02866	PTHR11540,PTHR11540:SF1	KOG1494	1.1.1.37	K00026	GO:0016491,GO:0055114,GO:0016616,GO:0030060,GO:0006108	AT3G15020.1	mMDH2	Lactate/malate dehydrogenase family protein	LOC_Os01g46070.1		lactate/malate dehydrogenase, putative, expressed
Conclusive	GRMZM2G540403_T01_PACid_20870105	gnl|db|GRMZM2G540403_T01_PACid:20870105 GRMZM2G540403_T01_PACid:20870105 Unknown Entry	3	3	Conclusive	Green	5184.4	28.66	9	171556	33774.9	20870105	GRMZM2G540403	GRMZM2G540403_T01	GRMZM2G540403_T01	PF00573	PTHR10746	KOG1624			GO:0003735,GO:0006412,GO:0005840	AT1G07320.1	RPL4	ribosomal protein L4	LOC_Os03g15870.1		ribosomal protein L4, putative, expressed
Conclusive	GRMZM2G540538_T01_PACid_20877657	gnl|db|GRMZM2G540538_T01_PACid:20877657 GRMZM2G540538_T01_PACid:20877657 Unknown Entry	1	1	Conclusive	Green	978.843	25.15	6	33715	37562.8	20877657	GRMZM2G540538	GRMZM2G540538_T01	GRMZM2G540538_T01	PF00294	PTHR10584,PTHR10584:SF24	KOG2854	2.7.1.20	K00856	GO:0006166,GO:0004001	AT5G03300.1	ADK2	adenosine kinase 2	LOC_Os02g41590.1		kinase, pfkB family, putative, expressed
Conclusive	GRMZM5G803490_T01_PACid_20844013	gnl|db|GRMZM5G803490_T01_PACid:20844013 GRMZM5G803490_T01_PACid:20844013 Unknown Entry	2	3	Conclusive	Green	3474.25	34.4	9	47425.5	43159.3	20844013	GRMZM5G803490	GRMZM5G803490_T01	GRMZM5G803490_T01	PF00180	PTHR11835,PTHR11835:SF13	KOG0786	1.1.1.85	K00052	GO:0016616,GO:0055114,GO:0051287,GO:0000287,GO:0009098,GO:0005737,GO:0003862	AT1G80560.1	ATIMD2,IMD2	isopropylmalate dehydrogenase 2	LOC_Os03g45320.1		dehydrogenase, putative, expressed
Conclusive	GRMZM5G810061_T01_PACid_20844256	gnl|db|GRMZM5G810061_T01_PACid:20844256 GRMZM5G810061_T01_PACid:20844256 Unknown Entry	1	1	Conclusive	Green	299	15.08	8	17180.8	84827.2	20844256	GRMZM5G810061	GRMZM5G810061_T01	GRMZM5G810061_T01	PF03144,PF00679,PF03764,PF00009	PTHR23115:SF84,PTHR23115	KOG0465	3.6.5.3	K02355	GO:0003924,GO:0005525	AT1G62750.1	ATSCO1,ATSCO1/CPEF-G,SCO1	Translation elongation factor EFG/EF2 protein	LOC_Os04g45490.1		elongation factor, putative, expressed
Conclusive	GRMZM5G826194_T02_PACid_20820665	gnl|db|GRMZM5G826194_T02_PACid:20820665 GRMZM5G826194_T02_PACid:20820665 Unknown Entry	1	1	Conclusive	Green	1703.19	54.96	11	69138	28979.3	20820665	GRMZM5G826194	GRMZM5G826194_T02	GRMZM5G826194_T02		PTHR11260,PTHR11260:SF15	KOG1422				AT5G16710.1	DHAR3	dehydroascorbate reductase 1	LOC_Os06g12630.1		glutathione S-transferase, N-terminal domain containing protein, expressed
Conclusive	GRMZM5G828229_T02_PACid_20873592	gnl|db|GRMZM5G828229_T02_PACid:20873592 GRMZM5G828229_T02_PACid:20873592 Unknown Entry	3	4	Conclusive	Green	11130.4	34.67	13	196625	54107.5	20873592	GRMZM5G828229	GRMZM5G828229_T02	GRMZM5G828229_T02	PF07992,PF00070	PTHR22912,PTHR22912:SF37	KOG1336			GO:0016491,GO:0050660,GO:0055114	AT1G63940.2	MDAR6	monodehydroascorbate reductase 6	LOC_Os08g05570.3		monodehydroascorbate reductase, putative, expressed
Conclusive	GRMZM5G829778_T01_PACid_20824212	gnl|db|GRMZM5G829778_T01_PACid:20824212 GRMZM5G829778_T01_PACid:20824212 Unknown Entry	2	2	Conclusive	Green	1394.5	21.45	10	30101.5	46566	20824212	GRMZM5G829778	GRMZM5G829778_T01	GRMZM5G829778_T01	PF00180	PTHR11822	KOG1526	1.1.1.42	K00031	GO:0016616,GO:0055114,GO:0006102,GO:0004450	AT1G65930.1	cICDH	cytosolic NADP+-dependent isocitrate dehydrogenase	LOC_Os05g49760.1		dehydrogenase, putative, expressed
Conclusive	GRMZM5G837822_T01_PACid_20830730	gnl|db|GRMZM5G837822_T01_PACid:20830730 GRMZM5G837822_T01_PACid:20830730 Unknown Entry	1	1	Conclusive	Green	1193.65	18.01	3	22473	32740.9	20830730	GRMZM5G837822	GRMZM5G837822_T01	GRMZM5G837822_T01	PF00704			3.2.1.14	K01183	GO:0004553,GO:0005975	AT5G24090.1	ATCHIA,CHIA	chitinase A	LOC_Os01g64110.1		glycosyl hydrolase, putative, expressed
Conclusive	GRMZM5G845611_T01_PACid_20867224	gnl|db|GRMZM5G845611_T01_PACid:20867224 GRMZM5G845611_T01_PACid:20867224 Unknown Entry	10	11	Conclusive	Green	5603.37	16.7	5	60469.5	47693	20867224	GRMZM5G845611	GRMZM5G845611_T01	GRMZM5G845611_T01	PF00044,PF02672,PF02800	PTHR10836	KOG0657	1.2.1.13	K05298	GO:0016620,GO:0055114	AT1G42970.1	GAPB	glyceraldehyde-3-phosphate dehydrogenase B subunit	LOC_Os03g03720.1		glyceraldehyde-3-phosphate dehydrogenase, putative, expressed
Conclusive	GRMZM5G852968_T03_PACid_20835893	gnl|db|GRMZM5G852968_T03_PACid:20835893 GRMZM5G852968_T03_PACid:20835893 Unknown Entry	3	3	Conclusive	Green	42036.3	78.29	20	687158	32706.1	20835893	GRMZM5G852968	GRMZM5G852968_T03	GRMZM5G852968_T03	PF00121	PTHR21139	KOG1643	5.3.1.1	K01803	GO:0004807,GO:0008152	AT2G21170.1	PDTPI,TIM	triosephosphate isomerase	LOC_Os09g36450.1		triosephosphate isomerase, chloroplast precursor, putative, expressed
Conclusive	GRMZM5G855672_T02_PACid_20852541	gnl|db|GRMZM5G855672_T02_PACid:20852541 GRMZM5G855672_T02_PACid:20852541 Unknown Entry	2	2	Conclusive	Green	3283.15	41.12	6	121520	23526.8	20852541	GRMZM5G855672	GRMZM5G855672_T02	GRMZM5G855672_T02	PF02798	PTHR11260,PTHR11260:SF15	KOG1422			GO:0005515	AT1G75270.1	DHAR2	dehydroascorbate reductase 2	LOC_Os05g02530.1		glutathione S-transferase, N-terminal domain containing protein, expressed
Conclusive	GRMZM5G864335_T01_PACid_20879992	gnl|db|GRMZM5G864335_T01_PACid:20879992 GRMZM5G864335_T01_PACid:20879992 Unknown Entry	9	9	Conclusive	Green	26920.9	53.46	11	655455	28335.3	20879992	GRMZM5G864335	GRMZM5G864335_T01	GRMZM5G864335_T01	PF00578,PF10417	PTHR10681:SF22,PTHR10681	KOG0852	1.11.1.15	K03386	GO:0016209,GO:0016491,GO:0055114,GO:0051920	AT5G06290.1	2-Cys Prx B,2CPB	2-cysteine peroxiredoxin B	LOC_Os02g33450.1		peroxiredoxin, putative, expressed
Conclusive	GRMZM5G870752_T01_PACid_20834993	gnl|db|GRMZM5G870752_T01_PACid:20834993 GRMZM5G870752_T01_PACid:20834993 Unknown Entry	2	1	Conclusive	Green	798.956	18.6	6	103024	29574.1	20834993	GRMZM5G870752	GRMZM5G870752_T01	GRMZM5G870752_T01	PF01248	PTHR23105,PTHR23105:SF1	KOG3166		K02936		AT3G62870.1		Ribosomal protein L7Ae/L30e/S12e/Gadd45 family protein	LOC_Os08g23710.1		ribosomal protein L7Ae, putative, expressed
Conclusive	GRMZM5G870932_T01_PACid_20841293	gnl|db|GRMZM5G870932_T01_PACid:20841293 GRMZM5G870932_T01_PACid:20841293 Unknown Entry	4	4	Conclusive	Green	1576.78	28.22	12	109352	73140.5	20841293	GRMZM5G870932	GRMZM5G870932_T01	GRMZM5G870932_T01	PF01293	PTHR11699,PTHR11699:SF22		4.1.1.49	K01610	GO:0004612,GO:0005524,GO:0006094	AT4G37870.1	PCK1,PEPCK	phosphoenolpyruvate carboxykinase 1	LOC_Os03g15050.2		phosphoenolpyruvate carboxykinase, putative, expressed
Indistinguishable Protein Group 1	GRMZM2G085019_T01_PACid_20826970	gnl|db|GRMZM2G085019_T01_PACid:20826970 GRMZM2G085019_T01_PACid:20826970 Unknown Entry	11	11	Indistinguishable	Green	50372.7	48.58	24		70332.2	20826970	GRMZM2G085019	GRMZM2G085019_T01	GRMZM2G085019_T01	PF00390,PF03949	PTHR23406:SF2,PTHR23406	KOG1257			GO:0016616,GO:0055114,GO:0051287	AT1G79750.1	ATNADP-ME4,NADP-ME4	NADP-malic enzyme 4	LOC_Os01g09320.1		NADP-dependent malic enzyme, chloroplast precursor, putative, expressed
Indistinguishable Protein Group 1	GRMZM2G085019_T02_PACid_20826971	gnl|db|GRMZM2G085019_T02_PACid:20826971 GRMZM2G085019_T02_PACid:20826971 Unknown Entry	11	11	Indistinguishable	Green	50372.7	50.66	24	2834494	67544.2	20826971	GRMZM2G085019	GRMZM2G085019_T02	GRMZM2G085019_T02	PF00390,PF03949	PTHR23406:SF2,PTHR23406	KOG1257			GO:0016616,GO:0055114,GO:0051287	AT1G79750.1	ATNADP-ME4,NADP-ME4	NADP-malic enzyme 4	LOC_Os01g09320.1		NADP-dependent malic enzyme, chloroplast precursor, putative, expressed
Indistinguishable Protein Group 2	GRMZM2G099454_T02_PACid_20866599	gnl|db|GRMZM2G099454_T02_PACid:20866599 GRMZM2G099454_T02_PACid:20866599 Unknown Entry	3	3	Indistinguishable	Green	22399.6	62.55	9		28202.6	20866599	GRMZM2G099454	GRMZM2G099454_T02	GRMZM2G099454_T02	PF00182	PTHR22595,PTHR22595:SF10	KOG4742			GO:0004568,GO:0006032,GO:0016998	AT3G12500.1	ATHCHIB,B-CHI,CHI-B,HCHIB,PR-3,PR3	basic chitinase	LOC_Os03g04060.1		CHIT16 - Chitinase family protein precursor, expressed
Indistinguishable Protein Group 2	GRMZM2G099454_T04_PACid_20866600	gnl|db|GRMZM2G099454_T04_PACid:20866600 GRMZM2G099454_T04_PACid:20866600 Unknown Entry	3	3	Indistinguishable	Green	22399.6	62.79	9	714863	28190.7	20866600	GRMZM2G099454	GRMZM2G099454_T04	GRMZM2G099454_T04	PF00182	PTHR22595,PTHR22595:SF10	KOG4742			GO:0004568,GO:0006032,GO:0016998	AT3G12500.1	ATHCHIB,B-CHI,CHI-B,HCHIB,PR-3,PR3	basic chitinase	LOC_Os03g04060.1		CHIT16 - Chitinase family protein precursor, expressed
Indistinguishable Protein Group 3	GRMZM2G048371_T01_PACid_20867378	gnl|db|GRMZM2G048371_T01_PACid:20867378 GRMZM2G048371_T01_PACid:20867378 Unknown Entry	4	4	Indistinguishable	Green	33061.9	37.67	10		48399.8	20867378	GRMZM2G048371	GRMZM2G048371_T01	GRMZM2G048371_T01	PF03952,PF00113	PTHR11902	KOG2670	4.2.1.11	K01689	GO:0000287,GO:0004634,GO:0006096,GO:0000015	AT2G36530.1	ENO2,LOS2	Enolase	LOC_Os10g08550.1		enolase, putative, expressed
Indistinguishable Protein Group 3	GRMZM2G048371_T03_PACid_20867379	gnl|db|GRMZM2G048371_T03_PACid:20867379 GRMZM2G048371_T03_PACid:20867379 Unknown Entry	4	4	Indistinguishable	Green	33061.9	37.67	10		48399.8	20867379	GRMZM2G048371	GRMZM2G048371_T03	GRMZM2G048371_T03	PF03952,PF00113	PTHR11902	KOG2670	4.2.1.11	K01689	GO:0000287,GO:0004634,GO:0006096,GO:0000015	AT2G36530.1	ENO2,LOS2	Enolase	LOC_Os10g08550.1		enolase, putative, expressed
Indistinguishable Protein Group 4	GRMZM2G155253_T01_PACid_20860816	gnl|db|GRMZM2G155253_T01_PACid:20860816 GRMZM2G155253_T01_PACid:20860816 Unknown Entry	9	9	Indistinguishable	Green	10573	51.73	13	168500	40530.9	20860816	GRMZM2G155253	GRMZM2G155253_T01	GRMZM2G155253_T01	PF00274	PTHR11627	KOG1557	4.1.2.13	K01623	GO:0004332,GO:0006096	AT4G38970.1	FBA2	fructose-bisphosphate aldolase 2	LOC_Os11g07020.1		fructose-bisphospate aldolase isozyme, putative, expressed
Indistinguishable Protein Group 4	GRMZM2G155253_T02_PACid_20860815	gnl|db|GRMZM2G155253_T02_PACid:20860815 GRMZM2G155253_T02_PACid:20860815 Unknown Entry	9	9	Indistinguishable	Green	10573	49.24	13		42657.5	20860815	GRMZM2G155253	GRMZM2G155253_T02	GRMZM2G155253_T02	PF00274	PTHR11627	KOG1557	4.1.2.13	K01623	GO:0004332,GO:0006096	AT4G38970.1	FBA2	fructose-bisphosphate aldolase 2	LOC_Os11g07020.1		fructose-bisphospate aldolase isozyme, putative, expressed
Indistinguishable Protein Group 5	GRMZM2G047219_T01_PACid_20854583	gnl|db|GRMZM2G047219_T01_PACid:20854583 GRMZM2G047219_T01_PACid:20854583 Unknown Entry	2	2	Indistinguishable	Green	10795.1	44.97	11	215544	31936.4	20854583	GRMZM2G047219	GRMZM2G047219_T01	GRMZM2G047219_T01		PTHR14194,PTHR14194:SF17					AT2G37660.1		NAD(P)-binding Rossmann-fold superfamily protein	LOC_Os05g01970.1		NAD dependent epimerase/dehydratase family protein, putative, expressed
Indistinguishable Protein Group 5	GRMZM2G047219_T02_PACid_20854584	gnl|db|GRMZM2G047219_T02_PACid:20854584 GRMZM2G047219_T02_PACid:20854584 Unknown Entry	2	2	Indistinguishable	Green	10795.1	44.97	11		31936.4	20854584	GRMZM2G047219	GRMZM2G047219_T02	GRMZM2G047219_T02		PTHR14194,PTHR14194:SF17					AT2G37660.1		NAD(P)-binding Rossmann-fold superfamily protein	LOC_Os05g01970.1		NAD dependent epimerase/dehydratase family protein, putative, expressed
Indistinguishable Protein Group 5	GRMZM2G047219_T03_PACid_20854585	gnl|db|GRMZM2G047219_T03_PACid:20854585 GRMZM2G047219_T03_PACid:20854585 Unknown Entry	2	2	Indistinguishable	Green	10795.1	44.97	11		31936.4	20854585	GRMZM2G047219	GRMZM2G047219_T03	GRMZM2G047219_T03		PTHR14194,PTHR14194:SF17					AT2G37660.1		NAD(P)-binding Rossmann-fold superfamily protein	LOC_Os05g01970.1		NAD dependent epimerase/dehydratase family protein, putative, expressed
Indistinguishable Protein Group 6	GRMZM2G471357_T01_PACid_20839873	gnl|db|GRMZM2G471357_T01_PACid:20839873 GRMZM2G471357_T01_PACid:20839873 Unknown Entry	3	3	Indistinguishable	Green	21455.9	53.67	12	190898	33510.7	20839873	GRMZM2G471357	GRMZM2G471357_T01	GRMZM2G471357_T01	PF00141					GO:0004601,GO:0020037,GO:0006979,GO:0055114	AT5G05340.1		Peroxidase superfamily protein	LOC_Os06g35520.1		peroxidase precursor, putative, expressed
Indistinguishable Protein Group 6	GRMZM2G471357_T03_PACid_20839874	gnl|db|GRMZM2G471357_T03_PACid:20839874 GRMZM2G471357_T03_PACid:20839874 Unknown Entry	3	3	Indistinguishable	Green	21455.9	53.67	12		33510.7	20839874	GRMZM2G471357	GRMZM2G471357_T03	GRMZM2G471357_T03	PF00141					GO:0004601,GO:0020037,GO:0006979,GO:0055114	AT5G05340.1		Peroxidase superfamily protein	LOC_Os06g35520.1		peroxidase precursor, putative, expressed
Indistinguishable Protein Group 7	GRMZM2G093405_T01_PACid_20830037	gnl|db|GRMZM2G093405_T01_PACid:20830037 GRMZM2G093405_T01_PACid:20830037 Unknown Entry	4	4	Indistinguishable	Green	8976.99	47.71	7	140554	23816.7	20830037	GRMZM2G093405	GRMZM2G093405_T01	GRMZM2G093405_T01	PF04832	PTHR11220:SF4,PTHR11220					AT1G17100.1		SOUL heme-binding family protein	LOC_Os01g11230.1		SOUL heme-binding protein, putative, expressed
Indistinguishable Protein Group 7	GRMZM2G093405_T02_PACid_20830038	gnl|db|GRMZM2G093405_T02_PACid:20830038 GRMZM2G093405_T02_PACid:20830038 Unknown Entry	4	4	Indistinguishable	Green	8952.41	36.7	6		23816.7	20830038	GRMZM2G093405	GRMZM2G093405_T02	GRMZM2G093405_T02	PF04832	PTHR11220:SF4,PTHR11220					AT1G17100.1		SOUL heme-binding family protein	LOC_Os01g11230.1		SOUL heme-binding protein, putative, expressed
Indistinguishable Protein Group 8	GRMZM2G172204_T02_PACid_20831929	gnl|db|GRMZM2G172204_T02_PACid:20831929 GRMZM2G172204_T02_PACid:20831929 Unknown Entry	2	2	Indistinguishable	Green	6204.09	27.45	4	201489	32121.2	20831929	GRMZM2G172204	GRMZM2G172204_T02	GRMZM2G172204_T02	PF01419,PF03018	PTHR21495:SF22,PTHR21495					AT1G19715.3		Mannose-binding lectin superfamily protein	LOC_Os12g09700.1		Jacalin-like lectin domain containing protein, putative, expressed
Indistinguishable Protein Group 9	GRMZM2G073725_T01_PACid_20868007	gnl|db|GRMZM2G073725_T01_PACid:20868007 GRMZM2G073725_T01_PACid:20868007 Unknown Entry	3	3	Indistinguishable	Green	14118.3	44.23	13		41743.7	20868007	GRMZM2G073725	GRMZM2G073725_T01	GRMZM2G073725_T01	PF03214			2.4.1.-,5.4.99.-	K13379	GO:0008466,GO:0016758,GO:0007047,GO:0030244,GO:0005618,GO:0030054	AT5G15650.1	ATRGP2,RGP2	reversibly glycosylated polypeptide 2	LOC_Os03g40270.1		alpha-1,4-glucan-protein synthase, putative, expressed
Indistinguishable Protein Group 10	GRMZM2G091481_T01_PACid_20857657	gnl|db|GRMZM2G091481_T01_PACid:20857657 GRMZM2G091481_T01_PACid:20857657 Unknown Entry	4	4	Indistinguishable	Green	6935.28	27.63	13		57101.8	20857657	GRMZM2G091481	GRMZM2G091481_T01	GRMZM2G091481_T01	PF00085	PTHR18929,PTHR18929:SF32	KOG0190	5.3.4.1	K09580	GO:0009306,GO:0005788,GO:0045454	AT1G21750.1	ATPDI5,ATPDIL1-1,PDI5,PDIL1-1	PDI-like 1-1	LOC_Os11g09280.1		OsPDIL1-1 protein disulfide isomerase PDIL1-1, expressed
Indistinguishable Protein Group 11	GRMZM2G457699_T01_PACid_20821126	gnl|db|GRMZM2G457699_T01_PACid:20821126 GRMZM2G457699_T01_PACid:20821126 Unknown Entry	2	2	Indistinguishable	Green	9733.79	36.84	8	21471	29539.9	20821126	GRMZM2G457699	GRMZM2G457699_T01	GRMZM2G457699_T01	PF01765	PTHR20982	KOG4759		K02838	GO:0006412	AT3G63190.1	AtcpRRF,cpRRF,HFP108,RRF	ribosome recycling factor, chloroplast precursor	LOC_Os07g38300.1		ribosome recycling factor, putative, expressed
Indistinguishable Protein Group 11	GRMZM2G457699_T02_PACid_20821127	gnl|db|GRMZM2G457699_T02_PACid:20821127 GRMZM2G457699_T02_PACid:20821127 Unknown Entry	2	2	Indistinguishable	Green	9733.79	36.84	8		29539.9	20821127	GRMZM2G457699	GRMZM2G457699_T02	GRMZM2G457699_T02	PF01765	PTHR20982	KOG4759		K02838	GO:0006412	AT3G63190.1	AtcpRRF,cpRRF,HFP108,RRF	ribosome recycling factor, chloroplast precursor	LOC_Os07g38300.1		ribosome recycling factor, putative, expressed
Indistinguishable Protein Group 12	GRMZM2G048907_T01_PACid_20833041	gnl|db|GRMZM2G048907_T01_PACid:20833041 GRMZM2G048907_T01_PACid:20833041 Unknown Entry	2	2	Indistinguishable	Green	8557.55	33.89	12		46496.5	20833041	GRMZM2G048907	GRMZM2G048907_T01	GRMZM2G048907_T01	PF00231	PTHR11693:SF9,PTHR11693	KOG1531	3.6.3.14	K02115	GO:0046933,GO:0046961,GO:0015986,GO:0045261	AT4G04640.1	ATPC1	ATPase, F1 complex, gamma subunit protein	LOC_Os07g32880.1		ATP synthase gamma chain, putative, expressed
Indistinguishable Protein Group 13	GRMZM2G030228_T01_PACid_20858646	gnl|db|GRMZM2G030228_T01_PACid:20858646 GRMZM2G030228_T01_PACid:20858646 Unknown Entry	3	3	Indistinguishable	Green	24594.7	37.56	8		25170.8	20858646	GRMZM2G030228	GRMZM2G030228_T01	GRMZM2G030228_T01	PF01201	PTHR10394	KOG3283		K02995		AT5G59240.1		Ribosomal protein S8e family protein	LOC_Os04g28180.1		ribosomal protein, putative, expressed
Indistinguishable Protein Group 13	GRMZM2G030228_T02_PACid_20858647	gnl|db|GRMZM2G030228_T02_PACid:20858647 GRMZM2G030228_T02_PACid:20858647 Unknown Entry	3	3	Indistinguishable	Green	24594.7	38.79	8		24424	20858647	GRMZM2G030228	GRMZM2G030228_T02	GRMZM2G030228_T02	PF01201	PTHR10394	KOG3283		K02995		AT5G59240.1		Ribosomal protein S8e family protein	LOC_Os04g28180.1		ribosomal protein, putative, expressed
Indistinguishable Protein Group 13	GRMZM2G030228_T03_PACid_20858648	gnl|db|GRMZM2G030228_T03_PACid:20858648 GRMZM2G030228_T03_PACid:20858648 Unknown Entry	3	3	Indistinguishable	Green	24594.7	38.79	8		24424	20858648	GRMZM2G030228	GRMZM2G030228_T03	GRMZM2G030228_T03	PF01201	PTHR10394	KOG3283		K02995		AT5G59240.1		Ribosomal protein S8e family protein	LOC_Os04g28180.1		ribosomal protein, putative, expressed
Indistinguishable Protein Group 13	GRMZM2G051848_T01_PACid_20855303	gnl|db|GRMZM2G051848_T01_PACid:20855303 GRMZM2G051848_T01_PACid:20855303 Unknown Entry	3	3	Indistinguishable	Green	24594.7	37.56	8		25170.8	20855303	GRMZM2G051848	GRMZM2G051848_T01	GRMZM2G051848_T01	PF01201	PTHR10394	KOG3283		K02995		AT5G59240.1		Ribosomal protein S8e family protein	LOC_Os04g28180.1		ribosomal protein, putative, expressed
Indistinguishable Protein Group 13	GRMZM2G063700_T01_PACid_20855845	gnl|db|GRMZM2G063700_T01_PACid:20855845 GRMZM2G063700_T01_PACid:20855845 Unknown Entry	3	3	Indistinguishable	Green	24594.7	38.79	8	163137	24424	20855845	GRMZM2G063700	GRMZM2G063700_T01	GRMZM2G063700_T01	PF01201	PTHR10394	KOG3283		K02995		AT5G59240.1		Ribosomal protein S8e family protein	LOC_Os04g28180.1		ribosomal protein, putative, expressed
Indistinguishable Protein Group 13	GRMZM2G063700_T02_PACid_20855844	gnl|db|GRMZM2G063700_T02_PACid:20855844 GRMZM2G063700_T02_PACid:20855844 Unknown Entry	3	3	Indistinguishable	Green	24594.7	37.56	8		25170.8	20855844	GRMZM2G063700	GRMZM2G063700_T02	GRMZM2G063700_T02	PF01201	PTHR10394	KOG3283		K02995		AT5G59240.1		Ribosomal protein S8e family protein	LOC_Os04g28180.1		ribosomal protein, putative, expressed
Indistinguishable Protein Group 13	GRMZM2G336875_T01_PACid_20860310	gnl|db|GRMZM2G336875_T01_PACid:20860310 GRMZM2G336875_T01_PACid:20860310 Unknown Entry	3	3	Indistinguishable	Green	24594.7	37.56	8		25170.8	20860310	GRMZM2G336875	GRMZM2G336875_T01	GRMZM2G336875_T01	PF01201	PTHR10394	KOG3283		K02995		AT5G59240.1		Ribosomal protein S8e family protein	LOC_Os04g28180.1		ribosomal protein, putative, expressed
Indistinguishable Protein Group 13	GRMZM2G360677_T01_PACid_20856973	gnl|db|GRMZM2G360677_T01_PACid:20856973 GRMZM2G360677_T01_PACid:20856973 Unknown Entry	3	3	Indistinguishable	Green	24594.7	37.56	8		25170.8	20856973	GRMZM2G360677	GRMZM2G360677_T01	GRMZM2G360677_T01	PF01201	PTHR10394	KOG3283		K02995		AT5G59240.1		Ribosomal protein S8e family protein	LOC_Os04g28180.1		ribosomal protein, putative, expressed
Indistinguishable Protein Group 13	GRMZM2G360677_T02_PACid_20856974	gnl|db|GRMZM2G360677_T02_PACid:20856974 GRMZM2G360677_T02_PACid:20856974 Unknown Entry	3	3	Indistinguishable	Green	24594.7	38.79	8		24424	20856974	GRMZM2G360677	GRMZM2G360677_T02	GRMZM2G360677_T02	PF01201	PTHR10394	KOG3283		K02995		AT5G59240.1		Ribosomal protein S8e family protein	LOC_Os04g28180.1		ribosomal protein, putative, expressed
Indistinguishable Protein Group 13	GRMZM2G360677_T03_PACid_20856975	gnl|db|GRMZM2G360677_T03_PACid:20856975 GRMZM2G360677_T03_PACid:20856975 Unknown Entry	3	3	Indistinguishable	Green	24594.7	38.79	8		24424	20856975	GRMZM2G360677	GRMZM2G360677_T03	GRMZM2G360677_T03	PF01201	PTHR10394	KOG3283		K02995		AT5G59240.1		Ribosomal protein S8e family protein	LOC_Os04g28180.1		ribosomal protein, putative, expressed
Indistinguishable Protein Group 14	GRMZM2G148769_T01_PACid_20844781	gnl|db|GRMZM2G148769_T01_PACid:20844781 GRMZM2G148769_T01_PACid:20844781 Unknown Entry	1	1	Indistinguishable	Green	13584.1	32.1	9	49842	34861.9	20844781	GRMZM2G148769	GRMZM2G148769_T01	GRMZM2G148769_T01	PF01182	PTHR11054	KOG3147	3.1.1.31	K01057	GO:0005975	AT5G24400.1	EMB2024,PGL3	NagB/RpiA/CoA transferase-like superfamily protein	LOC_Os09g35970.1		6-phosphogluconolactonase, putative, expressed
Indistinguishable Protein Group 14	GRMZM2G148769_T02_PACid_20844782	gnl|db|GRMZM2G148769_T02_PACid:20844782 GRMZM2G148769_T02_PACid:20844782 Unknown Entry	1	1	Indistinguishable	Green	13584.1	32.1	9		34861.9	20844782	GRMZM2G148769	GRMZM2G148769_T02	GRMZM2G148769_T02	PF01182	PTHR11054	KOG3147	3.1.1.31	K01057	GO:0005975	AT5G24400.1	EMB2024,PGL3	NagB/RpiA/CoA transferase-like superfamily protein	LOC_Os09g35970.1		6-phosphogluconolactonase, putative, expressed
Indistinguishable Protein Group 15	GRMZM2G030784_T01_PACid_20826732	gnl|db|GRMZM2G030784_T01_PACid:20826732 GRMZM2G030784_T01_PACid:20826732 Unknown Entry	3	3	Indistinguishable	Green	14263.9	64.43	11		27253	20826732	GRMZM2G030784	GRMZM2G030784_T01	GRMZM2G030784_T01	PF00121	PTHR21139	KOG1643	5.3.1.1	K01803	GO:0004807,GO:0008152	AT3G55440.1	ATCTIMC,CYTOTPI,TPI	triosephosphate isomerase	LOC_Os01g05490.1		triosephosphate isomerase, cytosolic, putative, expressed
Indistinguishable Protein Group 15	GRMZM2G030784_T02_PACid_20826731	gnl|db|GRMZM2G030784_T02_PACid:20826731 GRMZM2G030784_T02_PACid:20826731 Unknown Entry	3	3	Indistinguishable	Green	14263.9	52.75	11		33403.9	20826731	GRMZM2G030784	GRMZM2G030784_T02	GRMZM2G030784_T02	PF00121	PTHR21139	KOG1643	5.3.1.1	K01803	GO:0004807,GO:0008152	AT3G55440.1	ATCTIMC,CYTOTPI,TPI	triosephosphate isomerase	LOC_Os01g05490.1		triosephosphate isomerase, cytosolic, putative, expressed
Indistinguishable Protein Group 16	GRMZM2G143870_T01_PACid_20833072	gnl|db|GRMZM2G143870_T01_PACid:20833072 GRMZM2G143870_T01_PACid:20833072 Unknown Entry	2	2	Indistinguishable	Green	4328.19	30.74	8	215955	26535	20833072	GRMZM2G143870	GRMZM2G143870_T01	GRMZM2G143870_T01	PF00076	PTHR24012,PTHR24012:SF56	KOG0131			GO:0003676	AT3G52150.1		RNA-binding (RRM/RBD/RNP motifs) family protein	LOC_Os09g10760.1		RNA recognition motif containing protein, putative, expressed
Indistinguishable Protein Group 16	GRMZM2G143870_T02_PACid_20833071	gnl|db|GRMZM2G143870_T02_PACid:20833071 GRMZM2G143870_T02_PACid:20833071 Unknown Entry	2	2	Indistinguishable	Green	4328.19	29.88	8		27419.1	20833071	GRMZM2G143870	GRMZM2G143870_T02	GRMZM2G143870_T02	PF00076	PTHR24012,PTHR24012:SF56	KOG0131			GO:0003676	AT3G52150.1		RNA-binding (RRM/RBD/RNP motifs) family protein	LOC_Os09g10760.1		RNA recognition motif containing protein, putative, expressed
Indistinguishable Protein Group 17	GRMZM2G133434_T01_PACid_20881781	gnl|db|GRMZM2G133434_T01_PACid:20881781 GRMZM2G133434_T01_PACid:20881781 Unknown Entry	2	2	Indistinguishable	Green	4154.84	38.17	9	110301	34453.8	20881781	GRMZM2G133434	GRMZM2G133434_T01	GRMZM2G133434_T01	PF00141					GO:0004601,GO:0020037,GO:0006979,GO:0055114	AT4G30170.1		Peroxidase family protein	LOC_Os06g48020.1		peroxidase precursor, putative, expressed
Indistinguishable Protein Group 17	GRMZM2G133434_T02_PACid_20881782	gnl|db|GRMZM2G133434_T02_PACid:20881782 GRMZM2G133434_T02_PACid:20881782 Unknown Entry	2	2	Indistinguishable	Green	4098.29	46.75	8		26884.9	20881782	GRMZM2G133434	GRMZM2G133434_T02	GRMZM2G133434_T02	PF00141					GO:0004601,GO:0020037,GO:0006979,GO:0055114	AT4G30170.1		Peroxidase family protein	LOC_Os06g48020.1		peroxidase precursor, putative, expressed
Indistinguishable Protein Group 18	GRMZM2G337113_T02_PACid_20842938	gnl|db|GRMZM2G337113_T02_PACid:20842938 GRMZM2G337113_T02_PACid:20842938 Unknown Entry	13	13	Indistinguishable	Green	6827.89	30.77	9		43199	20842938	GRMZM2G337113	GRMZM2G337113_T02	GRMZM2G337113_T02	PF00044,PF02800	PTHR10836	KOG0657	1.2.1.13	K05298	GO:0016620,GO:0055114	AT1G12900.1	GAPA-2	glyceraldehyde 3-phosphate dehydrogenase A subunit 2	LOC_Os04g38600.3		glyceraldehyde-3-phosphate dehydrogenase, putative, expressed
Indistinguishable Protein Group 19	GRMZM2G032003_T02_PACid_20834546	gnl|db|GRMZM2G032003_T02_PACid:20834546 GRMZM2G032003_T02_PACid:20834546 Unknown Entry	5	5	Indistinguishable	Green	27500.1	59.2	20	807000	52349	20834546	GRMZM2G032003	GRMZM2G032003_T02	GRMZM2G032003_T02	PF01704	PTHR11952:SF1,PTHR11952	KOG2638	2.7.7.9	K00963	GO:0016779,GO:0008152	AT5G17310.2	AtUGP2,UGP2	UDP-glucose pyrophosphorylase 2	LOC_Os09g38030.1		UTP--glucose-1-phosphate uridylyltransferase, putative, expressed
Indistinguishable Protein Group 19	GRMZM2G032003_T05_PACid_20834548	gnl|db|GRMZM2G032003_T05_PACid:20834548 GRMZM2G032003_T05_PACid:20834548 Unknown Entry	5	5	Indistinguishable	Green	27500.1	59.2	20		52349	20834548	GRMZM2G032003	GRMZM2G032003_T05	GRMZM2G032003_T05	PF01704	PTHR11952:SF1,PTHR11952	KOG2638	2.7.7.9	K00963	GO:0016779,GO:0008152	AT5G17310.2	AtUGP2,UGP2	UDP-glucose pyrophosphorylase 2	LOC_Os09g38030.1		UTP--glucose-1-phosphate uridylyltransferase, putative, expressed
Indistinguishable Protein Group 20	GRMZM2G114793_T01_PACid_20882332	gnl|db|GRMZM2G114793_T01_PACid:20882332 GRMZM2G114793_T01_PACid:20882332 Unknown Entry	4	4	Indistinguishable	Green	4168.3	27.3	12		73255.9	20882332	GRMZM2G114793	GRMZM2G114793_T01	GRMZM2G114793_T01	PF00012	PTHR19375	KOG0100		K09490	GO:0000902,GO:0005524	AT5G42020.1	BIP,BIP2	Heat shock protein 70 (Hsp 70) family protein	LOC_Os02g02410.1		DnaK family protein, putative, expressed
Indistinguishable Protein Group 20	GRMZM2G415007_T01_PACid_20855826	gnl|db|GRMZM2G415007_T01_PACid:20855826 GRMZM2G415007_T01_PACid:20855826 Unknown Entry	4	4	Indistinguishable	Green	4168.3	27.3	12		73298	20855826	GRMZM2G415007	GRMZM2G415007_T01	GRMZM2G415007_T01	PF00012	PTHR19375	KOG0100		K09490	GO:0000902,GO:0005524	AT5G42020.1	BIP,BIP2	Heat shock protein 70 (Hsp 70) family protein	LOC_Os02g02410.1		DnaK family protein, putative, expressed
Indistinguishable Protein Group 21	GRMZM2G081102_T01_PACid_20825019	gnl|db|GRMZM2G081102_T01_PACid:20825019 GRMZM2G081102_T01_PACid:20825019 Unknown Entry	2	2	Indistinguishable	Green	2179.01	12.98	3		23994.2	20825019	GRMZM2G081102	GRMZM2G081102_T01	GRMZM2G081102_T01	PF01294	PTHR11722	KOG3295		K02873	GO:0003735,GO:0006412,GO:0005622,GO:0005840	AT3G49010.1	ATBBC1,BBC1,RSU2	breast basic conserved 1	LOC_Os06g02510.1		ribosomal protein L13, putative, expressed
Indistinguishable Protein Group 21	GRMZM2G081102_T02_PACid_20825020	gnl|db|GRMZM2G081102_T02_PACid:20825020 GRMZM2G081102_T02_PACid:20825020 Unknown Entry	2	2	Indistinguishable	Green	2179.01	12.98	3		23994.2	20825020	GRMZM2G081102	GRMZM2G081102_T02	GRMZM2G081102_T02	PF01294	PTHR11722	KOG3295		K02873	GO:0003735,GO:0006412,GO:0005622,GO:0005840	AT3G49010.1	ATBBC1,BBC1,RSU2	breast basic conserved 1	LOC_Os06g02510.1		ribosomal protein L13, putative, expressed
Indistinguishable Protein Group 21	GRMZM2G081102_T03_PACid_20825021	gnl|db|GRMZM2G081102_T03_PACid:20825021 GRMZM2G081102_T03_PACid:20825021 Unknown Entry	2	2	Indistinguishable	Green	2179.01	12.98	3		23994.2	20825021	GRMZM2G081102	GRMZM2G081102_T03	GRMZM2G081102_T03	PF01294	PTHR11722	KOG3295		K02873	GO:0003735,GO:0006412,GO:0005622,GO:0005840	AT3G49010.1	ATBBC1,BBC1,RSU2	breast basic conserved 1	LOC_Os06g02510.1		ribosomal protein L13, putative, expressed
Indistinguishable Protein Group 21	GRMZM2G145280_T01_PACid_20853288	gnl|db|GRMZM2G145280_T01_PACid:20853288 GRMZM2G145280_T01_PACid:20853288 Unknown Entry	2	2	Indistinguishable	Green	2179.01	12.98	3		23951	20853288	GRMZM2G145280	GRMZM2G145280_T01	GRMZM2G145280_T01	PF01294	PTHR11722	KOG3295			GO:0003735,GO:0006412,GO:0005622,GO:0005840	AT3G49010.1	ATBBC1,BBC1,RSU2	breast basic conserved 1	LOC_Os06g02510.1		ribosomal protein L13, putative, expressed
Indistinguishable Protein Group 21	GRMZM2G145280_T02_PACid_20853289	gnl|db|GRMZM2G145280_T02_PACid:20853289 GRMZM2G145280_T02_PACid:20853289 Unknown Entry	2	2	Indistinguishable	Green	2179.01	13.11	3	92212	23723.7	20853289	GRMZM2G145280	GRMZM2G145280_T02	GRMZM2G145280_T02	PF01294	PTHR11722	KOG3295			GO:0003735,GO:0006412,GO:0005622,GO:0005840	AT3G49010.4	ATBBC1,BBC1,RSU2	breast basic conserved 1	LOC_Os06g02510.1		ribosomal protein L13, putative, expressed
Indistinguishable Protein Group 21	GRMZM2G409407_T01_PACid_20823192	gnl|db|GRMZM2G409407_T01_PACid:20823192 GRMZM2G409407_T01_PACid:20823192 Unknown Entry	2	2	Indistinguishable	Green	2179.01	12.98	3		23894	20823192	GRMZM2G409407	GRMZM2G409407_T01	GRMZM2G409407_T01	PF01294	PTHR11722	KOG3295			GO:0003735,GO:0006412,GO:0005622,GO:0005840	AT3G49010.1	ATBBC1,BBC1,RSU2	breast basic conserved 1	LOC_Os06g02510.1		ribosomal protein L13, putative, expressed
Indistinguishable Protein Group 21	GRMZM2G409407_T02_PACid_20823193	gnl|db|GRMZM2G409407_T02_PACid:20823193 GRMZM2G409407_T02_PACid:20823193 Unknown Entry	2	2	Indistinguishable	Green	2179.01	12.98	3		23894	20823193	GRMZM2G409407	GRMZM2G409407_T02	GRMZM2G409407_T02	PF01294	PTHR11722	KOG3295			GO:0003735,GO:0006412,GO:0005622,GO:0005840	AT3G49010.1	ATBBC1,BBC1,RSU2	breast basic conserved 1	LOC_Os06g02510.1		ribosomal protein L13, putative, expressed
Indistinguishable Protein Group 22	GRMZM2G109383_T01_PACid_20876420	gnl|db|GRMZM2G109383_T01_PACid:20876420 GRMZM2G109383_T01_PACid:20876420 Unknown Entry	7	9	Indistinguishable	Green	2936.2	29.23	13		71021.6	20876420	GRMZM2G109383	GRMZM2G109383_T01	GRMZM2G109383_T01	PF02878,PF02879,PF00408,PF02880	PTHR22573,PTHR22573:SF5	KOG0625	5.4.2.2	K01835	GO:0016868,GO:0005975	AT1G70730.2		Phosphoglucomutase/phosphomannomutase family protein	LOC_Os03g50480.1		phosphoglucomutase, putative, expressed
Indistinguishable Protein Group 22	GRMZM2G109383_T02_PACid_20876421	gnl|db|GRMZM2G109383_T02_PACid:20876421 GRMZM2G109383_T02_PACid:20876421 Unknown Entry	7	9	Indistinguishable	Green	2936.2	29.28	13		70892.4	20876421	GRMZM2G109383	GRMZM2G109383_T02	GRMZM2G109383_T02	PF02878,PF02879,PF00408,PF02880	PTHR22573,PTHR22573:SF5	KOG0625	5.4.2.2	K01835	GO:0016868,GO:0005975	AT1G70730.2		Phosphoglucomutase/phosphomannomutase family protein	LOC_Os03g50480.1		phosphoglucomutase, putative, expressed
Indistinguishable Protein Group 23	GRMZM2G156516_T01_PACid_20864930	gnl|db|GRMZM2G156516_T01_PACid:20864930 GRMZM2G156516_T01_PACid:20864930 Unknown Entry	1	1	Indistinguishable	Green	3936.4	21.21	4	160811	24731.6	20864930	GRMZM2G156516	GRMZM2G156516_T01	GRMZM2G156516_T01	PF01557	PTHR11820,PTHR11820:SF7	KOG1535			GO:0003824,GO:0008152	AT4G15940.1		Fumarylacetoacetate (FAA) hydrolase family	LOC_Os03g61330.1		fumarylacetoacetase, putative, expressed
Indistinguishable Protein Group 23	GRMZM2G156516_T02_PACid_20864931	gnl|db|GRMZM2G156516_T02_PACid:20864931 GRMZM2G156516_T02_PACid:20864931 Unknown Entry	1	1	Indistinguishable	Green	3919.65	16.45	3		24731.6	20864931	GRMZM2G156516	GRMZM2G156516_T02	GRMZM2G156516_T02	PF01557	PTHR11820,PTHR11820:SF7	KOG1535			GO:0003824,GO:0008152	AT4G15940.1		Fumarylacetoacetate (FAA) hydrolase family	LOC_Os03g61330.1		fumarylacetoacetase, putative, expressed
Indistinguishable Protein Group 24	GRMZM2G102499_T02_PACid_20846282	gnl|db|GRMZM2G102499_T02_PACid:20846282 GRMZM2G102499_T02_PACid:20846282 Unknown Entry	2	2	Indistinguishable	Green	7344.27	38.49	8		31855.1	20846282	GRMZM2G102499	GRMZM2G102499_T02	GRMZM2G102499_T02	PF00244	PTHR18860	KOG0841		K06630	GO:0019904	AT3G02520.1	GF14 NU,GRF7	general regulatory factor 7	LOC_Os04g38870.1		14-3-3 protein, putative, expressed
Indistinguishable Protein Group 24	GRMZM2G102499_T03_PACid_20846283	gnl|db|GRMZM2G102499_T03_PACid:20846283 GRMZM2G102499_T03_PACid:20846283 Unknown Entry	2	2	Indistinguishable	Green	7344.27	41	8		29776.6	20846283	GRMZM2G102499	GRMZM2G102499_T03	GRMZM2G102499_T03	PF00244	PTHR18860	KOG0841		K06630	GO:0019904	AT3G02520.1	GF14 NU,GRF7	general regulatory factor 7	LOC_Os04g38870.1		14-3-3 protein, putative, expressed
Indistinguishable Protein Group 24	GRMZM2G102499_T04_PACid_20846284	gnl|db|GRMZM2G102499_T04_PACid:20846284 GRMZM2G102499_T04_PACid:20846284 Unknown Entry	2	2	Indistinguishable	Green	7344.27	41	8		29776.6	20846284	GRMZM2G102499	GRMZM2G102499_T04	GRMZM2G102499_T04	PF00244	PTHR18860	KOG0841		K06630	GO:0019904	AT3G02520.1	GF14 NU,GRF7	general regulatory factor 7	LOC_Os04g38870.1		14-3-3 protein, putative, expressed
Indistinguishable Protein Group 25	GRMZM2G123558_T01_PACid_20831296	gnl|db|GRMZM2G123558_T01_PACid:20831296 GRMZM2G123558_T01_PACid:20831296 Unknown Entry	3	3	Indistinguishable	Green	4153.11	38.86	6	64425	22643.7	20831296	GRMZM2G123558	GRMZM2G123558_T01	GRMZM2G123558_T01	PF05558	PTHR22683,PTHR22683:SF34					AT4G20260.1	ATPCAP1,PCAP1	plasma-membrane associated cation-binding protein 1	LOC_Os01g13210.1		salt stress root protein RS1, putative, expressed
Indistinguishable Protein Group 25	GRMZM2G123558_T02_PACid_20831295	gnl|db|GRMZM2G123558_T02_PACid:20831295 GRMZM2G123558_T02_PACid:20831295 Unknown Entry	3	3	Indistinguishable	Green	4153.11	30.83	6		29137.1	20831295	GRMZM2G123558	GRMZM2G123558_T02	GRMZM2G123558_T02	PF05558	PTHR22683,PTHR22683:SF34					AT4G20260.1	ATPCAP1,PCAP1	plasma-membrane associated cation-binding protein 1	LOC_Os01g13210.1		salt stress root protein RS1, putative, expressed
Indistinguishable Protein Group 26	GRMZM2G147687_T01_PACid_20869511	gnl|db|GRMZM2G147687_T01_PACid:20869511 GRMZM2G147687_T01_PACid:20869511 Unknown Entry	2	2	Indistinguishable	Green	2238.09	21.86	8	120057	67369	20869511	GRMZM2G147687	GRMZM2G147687_T01	GRMZM2G147687_T01	PF00933,PF01915					GO:0004553,GO:0005975	AT5G20950.1		Glycosyl hydrolase family protein	LOC_Os03g53800.1		periplasmic beta-glucosidase precursor, putative, expressed
Indistinguishable Protein Group 26	GRMZM2G147687_T02_PACid_20869512	gnl|db|GRMZM2G147687_T02_PACid:20869512 GRMZM2G147687_T02_PACid:20869512 Unknown Entry	2	2	Indistinguishable	Green	2238.09	21.86	8		67369	20869512	GRMZM2G147687	GRMZM2G147687_T02	GRMZM2G147687_T02	PF00933,PF01915					GO:0004553,GO:0005975	AT5G20950.1		Glycosyl hydrolase family protein	LOC_Os03g53800.1		periplasmic beta-glucosidase precursor, putative, expressed
Indistinguishable Protein Group 26	GRMZM2G147687_T03_PACid_20869513	gnl|db|GRMZM2G147687_T03_PACid:20869513 GRMZM2G147687_T03_PACid:20869513 Unknown Entry	2	2	Indistinguishable	Green	2238.09	21.86	8		67369	20869513	GRMZM2G147687	GRMZM2G147687_T03	GRMZM2G147687_T03	PF00933,PF01915					GO:0004553,GO:0005975	AT5G20950.1		Glycosyl hydrolase family protein	LOC_Os03g53800.1		periplasmic beta-glucosidase precursor, putative, expressed
Indistinguishable Protein Group 26	GRMZM2G147687_T04_PACid_20869510	gnl|db|GRMZM2G147687_T04_PACid:20869510 GRMZM2G147687_T04_PACid:20869510 Unknown Entry	2	2	Indistinguishable	Green	2238.09	20.7	8		71665	20869510	GRMZM2G147687	GRMZM2G147687_T04	GRMZM2G147687_T04	PF00933,PF01915					GO:0004553,GO:0005975	AT5G20950.1		Glycosyl hydrolase family protein	LOC_Os03g53800.1		periplasmic beta-glucosidase precursor, putative, expressed
Indistinguishable Protein Group 27	GRMZM2G108348_T01_PACid_20831447	gnl|db|GRMZM2G108348_T01_PACid:20831447 GRMZM2G108348_T01_PACid:20831447 Unknown Entry	2	2	Indistinguishable	Green	6933.97	42.27	9	101137	22489	20831447	GRMZM2G108348	GRMZM2G108348_T01	GRMZM2G108348_T01	PF01479,PF00163	PTHR11831:SF3,PTHR11831	KOG3301		K02997	GO:0019843,GO:0005622,GO:0003723	AT5G39850.1		Ribosomal protein S4	LOC_Os03g05980.1		40S ribosomal protein S9-2, putative, expressed
Indistinguishable Protein Group 27	GRMZM2G108348_T03_PACid_20831448	gnl|db|GRMZM2G108348_T03_PACid:20831448 GRMZM2G108348_T03_PACid:20831448 Unknown Entry	2	2	Indistinguishable	Green	6933.97	42.27	9		22489	20831448	GRMZM2G108348	GRMZM2G108348_T03	GRMZM2G108348_T03	PF01479,PF00163	PTHR11831:SF3,PTHR11831	KOG3301		K02997	GO:0019843,GO:0005622,GO:0003723	AT5G39850.1		Ribosomal protein S4	LOC_Os03g05980.1		40S ribosomal protein S9-2, putative, expressed
Indistinguishable Protein Group 28	GRMZM2G003385_T01_PACid_20831614	gnl|db|GRMZM2G003385_T01_PACid:20831614 GRMZM2G003385_T01_PACid:20831614 Unknown Entry	1	1	Indistinguishable	Green	5694.05	24.46	11	64280	60460.6	20831614	GRMZM2G003385	GRMZM2G003385_T01	GRMZM2G003385_T01	PF01676,PF06415		KOG4513	5.4.2.1	K01834	GO:0003824,GO:0046872,GO:0004619,GO:0030145,GO:0006007,GO:0005737	AT3G08590.1		Phosphoglycerate mutase, 2,3-bisphosphoglycerate-independent	LOC_Os01g60190.1		2,3-bisphosphoglycerate-independent phosphoglycerate mutase, putative, expressed
Indistinguishable Protein Group 28	GRMZM2G003385_T02_PACid_20831615	gnl|db|GRMZM2G003385_T02_PACid:20831615 GRMZM2G003385_T02_PACid:20831615 Unknown Entry	1	1	Indistinguishable	Green	5694.05	24.46	11		60460.6	20831615	GRMZM2G003385	GRMZM2G003385_T02	GRMZM2G003385_T02	PF01676,PF06415		KOG4513	5.4.2.1	K01834	GO:0003824,GO:0046872,GO:0004619,GO:0030145,GO:0006007,GO:0005737	AT3G08590.1		Phosphoglycerate mutase, 2,3-bisphosphoglycerate-independent	LOC_Os01g60190.1		2,3-bisphosphoglycerate-independent phosphoglycerate mutase, putative, expressed
Indistinguishable Protein Group 30	GRMZM5G806449_T01_PACid_20881169	gnl|db|GRMZM5G806449_T01_PACid:20881169 GRMZM5G806449_T01_PACid:20881169 Unknown Entry	2	2	Indistinguishable	Green	1593.69	20	8	150479	53521	20881169	GRMZM5G806449	GRMZM5G806449_T01	GRMZM5G806449_T01	PF07992,PF00070,PF02852	PTHR22912,PTHR22912:SF27	KOG0405	1.8.1.7	K00383	GO:0016491,GO:0050660,GO:0055114,GO:0045454,GO:0005737	AT3G24170.1	ATGR1,GR1	glutathione-disulfide reductase	LOC_Os02g56850.1		glutathione reductase, putative, expressed
Indistinguishable Protein Group 30	GRMZM5G806449_T03_PACid_20881170	gnl|db|GRMZM5G806449_T03_PACid:20881170 GRMZM5G806449_T03_PACid:20881170 Unknown Entry	2	2	Indistinguishable	Green	1593.69	20	8		53521	20881170	GRMZM5G806449	GRMZM5G806449_T03	GRMZM5G806449_T03	PF07992,PF00070,PF02852	PTHR22912,PTHR22912:SF27	KOG0405	1.8.1.7	K00383	GO:0016491,GO:0050660,GO:0055114,GO:0045454,GO:0005737	AT3G24170.1	ATGR1,GR1	glutathione-disulfide reductase	LOC_Os02g56850.1		glutathione reductase, putative, expressed
Indistinguishable Protein Group 31	GRMZM2G064159_T01_PACid_20873660	gnl|db|GRMZM2G064159_T01_PACid:20873660 GRMZM2G064159_T01_PACid:20873660 Unknown Entry	2	2	Indistinguishable	Green	2007.25	29.03	8	91669	42094.4	20873660	GRMZM2G064159	GRMZM2G064159_T01	GRMZM2G064159_T01	PF04371			3.5.3.12	K10536		AT5G08170.1	ATAIH,EMB1873	porphyromonas-type peptidyl-arginine deiminase family protein	LOC_Os04g39210.1		agmatine deiminase, putative, expressed
Indistinguishable Protein Group 31	GRMZM2G064159_T02_PACid_20873659	gnl|db|GRMZM2G064159_T02_PACid:20873659 GRMZM2G064159_T02_PACid:20873659 Unknown Entry	2	2	Indistinguishable	Green	2007.25	26.09	8		47392.6	20873659	GRMZM2G064159	GRMZM2G064159_T02	GRMZM2G064159_T02	PF04371			3.5.3.12	K10536		AT5G08170.1	ATAIH,EMB1873	porphyromonas-type peptidyl-arginine deiminase family protein	LOC_Os04g39210.1		agmatine deiminase, putative, expressed
Indistinguishable Protein Group 32	GRMZM2G334628_T01_PACid_20825538	gnl|db|GRMZM2G334628_T01_PACid:20825538 GRMZM2G334628_T01_PACid:20825538 Unknown Entry	1	1	Indistinguishable	Green	2327.62	9.42	4	73507	63544.1	20825538	GRMZM2G334628	GRMZM2G334628_T01	GRMZM2G334628_T01	PF06415					GO:0004619,GO:0030145,GO:0006007,GO:0005737	AT3G08590.1		Phosphoglycerate mutase, 2,3-bisphosphoglycerate-independent	LOC_Os01g60190.1		2,3-bisphosphoglycerate-independent phosphoglycerate mutase, putative, expressed
Indistinguishable Protein Group 32	GRMZM2G334628_T02_PACid_20825537	gnl|db|GRMZM2G334628_T02_PACid:20825537 GRMZM2G334628_T02_PACid:20825537 Unknown Entry	1	1	Indistinguishable	Green	2327.62	7.99	4		74995.8	20825537	GRMZM2G334628	GRMZM2G334628_T02	GRMZM2G334628_T02	PF04749,PF06415	PTHR15907,PTHR15907:SF11				GO:0004619,GO:0030145,GO:0006007,GO:0005737	AT3G08590.1		Phosphoglycerate mutase, 2,3-bisphosphoglycerate-independent	LOC_Os01g60190.1		2,3-bisphosphoglycerate-independent phosphoglycerate mutase, putative, expressed
Indistinguishable Protein Group 32	GRMZM2G334628_T07_PACid_20825539	gnl|db|GRMZM2G334628_T07_PACid:20825539 GRMZM2G334628_T07_PACid:20825539 Unknown Entry	1	1	Indistinguishable	Green	2327.62	9.42	4		63544.1	20825539	GRMZM2G334628	GRMZM2G334628_T07	GRMZM2G334628_T07	PF06415					GO:0004619,GO:0030145,GO:0006007,GO:0005737	AT3G08590.1		Phosphoglycerate mutase, 2,3-bisphosphoglycerate-independent	LOC_Os01g60190.1		2,3-bisphosphoglycerate-independent phosphoglycerate mutase, putative, expressed
Indistinguishable Protein Group 33	GRMZM2G077541_T01_PACid_20847277	gnl|db|GRMZM2G077541_T01_PACid:20847277 GRMZM2G077541_T01_PACid:20847277 Unknown Entry	1	1	Indistinguishable	Green	1666.7	11.89	3		41950.7	20847277	GRMZM2G077541	GRMZM2G077541_T01	GRMZM2G077541_T01	PF01965	PTHR11019:SF28,PTHR11019	KOG2764				AT3G02720.1		Class I glutamine amidotransferase-like superfamily protein	LOC_Os04g57590.1		DJ-1 family protein, putative, expressed
Indistinguishable Protein Group 33	GRMZM2G077541_T02_PACid_20847278	gnl|db|GRMZM2G077541_T02_PACid:20847278 GRMZM2G077541_T02_PACid:20847278 Unknown Entry	1	1	Indistinguishable	Green	1666.7	12.5	3	76602	39702.1	20847278	GRMZM2G077541	GRMZM2G077541_T02	GRMZM2G077541_T02	PF01965	PTHR11019:SF28,PTHR11019	KOG2764				AT3G02720.1		Class I glutamine amidotransferase-like superfamily protein	LOC_Os04g57590.1		DJ-1 family protein, putative, expressed
Indistinguishable Protein Group 35	GRMZM2G127798_T01_PACid_20823964	gnl|db|GRMZM2G127798_T01_PACid:20823964 GRMZM2G127798_T01_PACid:20823964 Unknown Entry	1	1	Indistinguishable	Green	2398.39	38.59	13	64215	53136.4	20823964	GRMZM2G127798	GRMZM2G127798_T01	GRMZM2G127798_T01	PF00393,PF03446	PTHR11811	KOG2653	1.1.1.44	K00033	GO:0004616,GO:0050661,GO:0006098,GO:0055114	AT3G02360.1		6-phosphogluconate dehydrogenase family protein	LOC_Os06g02144.1		6-phosphogluconate dehydrogenase, decarboxylating, putative, expressed
Indistinguishable Protein Group 35	GRMZM2G127798_T02_PACid_20823965	gnl|db|GRMZM2G127798_T02_PACid:20823965 GRMZM2G127798_T02_PACid:20823965 Unknown Entry	1	1	Indistinguishable	Green	2398.39	38.59	13		53136.4	20823965	GRMZM2G127798	GRMZM2G127798_T02	GRMZM2G127798_T02	PF00393,PF03446	PTHR11811	KOG2653	1.1.1.44	K00033	GO:0004616,GO:0050661,GO:0006098,GO:0055114	AT3G02360.1		6-phosphogluconate dehydrogenase family protein	LOC_Os06g02144.1		6-phosphogluconate dehydrogenase, decarboxylating, putative, expressed
Indistinguishable Protein Group 35	GRMZM2G127798_T03_PACid_20823966	gnl|db|GRMZM2G127798_T03_PACid:20823966 GRMZM2G127798_T03_PACid:20823966 Unknown Entry	1	1	Indistinguishable	Green	2398.39	38.59	13		53136.4	20823966	GRMZM2G127798	GRMZM2G127798_T03	GRMZM2G127798_T03	PF00393,PF03446	PTHR11811	KOG2653	1.1.1.44	K00033	GO:0004616,GO:0050661,GO:0006098,GO:0055114	AT3G02360.1		6-phosphogluconate dehydrogenase family protein	LOC_Os06g02144.1		6-phosphogluconate dehydrogenase, decarboxylating, putative, expressed
Indistinguishable Protein Group 36	GRMZM2G346455_T04_PACid_20870547	gnl|db|GRMZM2G346455_T04_PACid:20870547 GRMZM2G346455_T04_PACid:20870547 Unknown Entry	1	1	Indistinguishable	Green	1400.62	32.94	7		28334.5	20870547	GRMZM2G346455	GRMZM2G346455_T04	GRMZM2G346455_T04	PF02065	PTHR11452				GO:0004553,GO:0005975	AT5G08370.1	AGAL2,AtAGAL2	alpha-galactosidase 2	LOC_Os10g35110.1		alpha-galactosidase precursor, putative, expressed
Indistinguishable Protein Group 36	GRMZM2G346455_T05_PACid_20870545	gnl|db|GRMZM2G346455_T05_PACid:20870545 GRMZM2G346455_T05_PACid:20870545 Unknown Entry	1	1	Indistinguishable	Green	1418.24	25.53	8	80944	46387.6	20870545	GRMZM2G346455	GRMZM2G346455_T05	GRMZM2G346455_T05	PF02065	PTHR11452	KOG2366	3.2.1.22	K07407	GO:0004553,GO:0005975	AT5G08370.1	AGAL2,AtAGAL2	alpha-galactosidase 2	LOC_Os10g35110.1		alpha-galactosidase precursor, putative, expressed
Indistinguishable Protein Group 36	GRMZM2G346455_T06_PACid_20870546	gnl|db|GRMZM2G346455_T06_PACid:20870546 GRMZM2G346455_T06_PACid:20870546 Unknown Entry	1	1	Indistinguishable	Green	1418.24	25.53	8		46387.6	20870546	GRMZM2G346455	GRMZM2G346455_T06	GRMZM2G346455_T06	PF02065	PTHR11452	KOG2366	3.2.1.22	K07407	GO:0004553,GO:0005975	AT5G08370.1	AGAL2,AtAGAL2	alpha-galactosidase 2	LOC_Os10g35110.1		alpha-galactosidase precursor, putative, expressed
Indistinguishable Protein Group 37	GRMZM2G112149_T01_PACid_20878830	gnl|db|GRMZM2G112149_T01_PACid:20878830 GRMZM2G112149_T01_PACid:20878830 Unknown Entry	4	4	Indistinguishable	Green	16802.2	24.97	13	8187	84960.9	20878830	GRMZM2G112149	GRMZM2G112149_T01	GRMZM2G112149_T01	PF01717,PF08267	PTHR19960,PTHR19960:SF21	KOG2263	2.1.1.14	K00549	GO:0003871,GO:0009086,GO:0008270,GO:0008652	AT5G17920.1	ATCIMS,ATMETS,ATMS1	Cobalamin-independent synthase family protein	LOC_Os12g42884.1		5-methyltetrahydropteroyltriglutamate--homocysteine methyltransferase, putative, expressed
Indistinguishable Protein Group 37	GRMZM2G112149_T02_PACid_20878829	gnl|db|GRMZM2G112149_T02_PACid:20878829 GRMZM2G112149_T02_PACid:20878829 Unknown Entry	4	4	Indistinguishable	Green	16802.2	23.52	13		90067.6	20878829	GRMZM2G112149	GRMZM2G112149_T02	GRMZM2G112149_T02	PF01717,PF08267	PTHR19960,PTHR19960:SF21	KOG2263	2.1.1.14	K00549	GO:0003871,GO:0009086,GO:0008270,GO:0008652	AT5G17920.1	ATCIMS,ATMETS,ATMS1	Cobalamin-independent synthase family protein	LOC_Os12g42884.1		5-methyltetrahydropteroyltriglutamate--homocysteine methyltransferase, putative, expressed
Indistinguishable Protein Group 37	GRMZM2G112149_T03_PACid_20878831	gnl|db|GRMZM2G112149_T03_PACid:20878831 GRMZM2G112149_T03_PACid:20878831 Unknown Entry	4	4	Indistinguishable	Green	16802.2	24.97	13		84960.9	20878831	GRMZM2G112149	GRMZM2G112149_T03	GRMZM2G112149_T03	PF01717,PF08267	PTHR19960,PTHR19960:SF21	KOG2263	2.1.1.14	K00549	GO:0003871,GO:0009086,GO:0008270,GO:0008652	AT5G17920.1	ATCIMS,ATMETS,ATMS1	Cobalamin-independent synthase family protein	LOC_Os12g42884.1		5-methyltetrahydropteroyltriglutamate--homocysteine methyltransferase, putative, expressed
Indistinguishable Protein Group 38	GRMZM2G119583_T01_PACid_20824336	gnl|db|GRMZM2G119583_T01_PACid:20824336 GRMZM2G119583_T01_PACid:20824336 Unknown Entry	2	2	Indistinguishable	Green	1457.77	27.47	9	72397	52703.1	20824336	GRMZM2G119583	GRMZM2G119583_T01	GRMZM2G119583_T01	PF00202	PTHR11986,PTHR11986:SF19	KOG1401	2.6.1.11	K00818	GO:0008483,GO:0030170,GO:0006525	AT1G80600.1	WIN1	HOPW1-1-interacting 1	LOC_Os05g03830.1		aminotransferase, putative, expressed
Indistinguishable Protein Group 38	GRMZM2G119583_T02_PACid_20824337	gnl|db|GRMZM2G119583_T02_PACid:20824337 GRMZM2G119583_T02_PACid:20824337 Unknown Entry	2	2	Indistinguishable	Green	1442.34	24.18	8		48429.3	20824337	GRMZM2G119583	GRMZM2G119583_T02	GRMZM2G119583_T02	PF00202	PTHR11986,PTHR11986:SF19	KOG1401	2.6.1.11	K00818	GO:0008483,GO:0030170,GO:0006525	AT1G80600.1	WIN1	HOPW1-1-interacting 1	LOC_Os05g03830.1		aminotransferase, putative, expressed
Indistinguishable Protein Group 39	GRMZM2G374302_T01_PACid_20858774	gnl|db|GRMZM2G374302_T01_PACid:20858774 GRMZM2G374302_T01_PACid:20858774 Unknown Entry	2	4	Indistinguishable	Green	981.174	25.04	12	133123	71156	20858774	GRMZM2G374302	GRMZM2G374302_T01	GRMZM2G374302_T01	PF00278,PF02784	PTHR11482,PTHR11482:SF3	KOG0622			GO:0003824,GO:0008792,GO:0008295,GO:0006527	AT2G16500.1	ADC1,ARGDC,ARGDC1,SPE1	arginine decarboxylase 1	LOC_Os04g01690.1		pyridoxal-dependent decarboxylase protein, putative, expressed
Indistinguishable Protein Group 39	GRMZM2G374302_T02_PACid_20858775	gnl|db|GRMZM2G374302_T02_PACid:20858775 GRMZM2G374302_T02_PACid:20858775 Unknown Entry	2	4	Indistinguishable	Green	981.174	25.04	12		71156	20858775	GRMZM2G374302	GRMZM2G374302_T02	GRMZM2G374302_T02	PF00278,PF02784	PTHR11482,PTHR11482:SF3	KOG0622			GO:0003824,GO:0008792,GO:0008295,GO:0006527	AT2G16500.1	ADC1,ARGDC,ARGDC1,SPE1	arginine decarboxylase 1	LOC_Os04g01690.1		pyridoxal-dependent decarboxylase protein, putative, expressed
Indistinguishable Protein Group 40	GRMZM2G023289_T01_PACid_20871124	gnl|db|GRMZM2G023289_T01_PACid:20871124 GRMZM2G023289_T01_PACid:20871124 Unknown Entry	6	8	Indistinguishable	Green	2604.07	33.33	13		70747.3	20871124	GRMZM2G023289	GRMZM2G023289_T01	GRMZM2G023289_T01	PF02878,PF02879,PF00408,PF02880	PTHR22573,PTHR22573:SF5	KOG0625	5.4.2.2	K01835	GO:0016868,GO:0005975	AT1G70730.3		Phosphoglucomutase/phosphomannomutase family protein	LOC_Os03g50480.1		phosphoglucomutase, putative, expressed
Indistinguishable Protein Group 40	GRMZM2G023289_T03_PACid_20871125	gnl|db|GRMZM2G023289_T03_PACid:20871125 GRMZM2G023289_T03_PACid:20871125 Unknown Entry	6	8	Indistinguishable	Green	2604.07	38.23	13		61384.4	20871125	GRMZM2G023289	GRMZM2G023289_T03	GRMZM2G023289_T03	PF02878,PF02879,PF00408,PF02880	PTHR22573,PTHR22573:SF5	KOG0625	5.4.2.2	K01835	GO:0016868,GO:0005975	AT1G70730.3		Phosphoglucomutase/phosphomannomutase family protein	LOC_Os03g50480.1		phosphoglucomutase, putative, expressed
Indistinguishable Protein Group 41	GRMZM2G006130_T01_PACid_20827971	gnl|db|GRMZM2G006130_T01_PACid:20827971 GRMZM2G006130_T01_PACid:20827971 Unknown Entry	2	2	Indistinguishable	Green	3873.53	20.43	8		72770.6	20827971	GRMZM2G006130	GRMZM2G006130_T01	GRMZM2G006130_T01	PF06964					GO:0046556,GO:0046373	AT3G10740.1	ARAF,ARAF1,ASD1,ATASD1	alpha-L-arabinofuranosidase 1	LOC_Os11g03730.1		alpha-N-arabinofuranosidase A, putative, expressed
Indistinguishable Protein Group 41	GRMZM2G006130_T02_PACid_20827972	gnl|db|GRMZM2G006130_T02_PACid:20827972 GRMZM2G006130_T02_PACid:20827972 Unknown Entry	2	2	Indistinguishable	Green	3873.53	20.43	8		72770.6	20827972	GRMZM2G006130	GRMZM2G006130_T02	GRMZM2G006130_T02	PF06964					GO:0046556,GO:0046373	AT3G10740.1	ARAF,ARAF1,ASD1,ATASD1	alpha-L-arabinofuranosidase 1	LOC_Os11g03730.1		alpha-N-arabinofuranosidase A, putative, expressed
Indistinguishable Protein Group 41	GRMZM2G006130_T03_PACid_20827973	gnl|db|GRMZM2G006130_T03_PACid:20827973 GRMZM2G006130_T03_PACid:20827973 Unknown Entry	2	2	Indistinguishable	Green	3873.53	20.43	8		72770.6	20827973	GRMZM2G006130	GRMZM2G006130_T03	GRMZM2G006130_T03	PF06964					GO:0046556,GO:0046373	AT3G10740.1	ARAF,ARAF1,ASD1,ATASD1	alpha-L-arabinofuranosidase 1	LOC_Os11g03730.1		alpha-N-arabinofuranosidase A, putative, expressed
Indistinguishable Protein Group 41	GRMZM2G006130_T04_PACid_20827970	gnl|db|GRMZM2G006130_T04_PACid:20827970 GRMZM2G006130_T04_PACid:20827970 Unknown Entry	2	2	Indistinguishable	Green	3873.53	20.36	8		73029.9	20827970	GRMZM2G006130	GRMZM2G006130_T04	GRMZM2G006130_T04	PF06964					GO:0046556,GO:0046373	AT3G10740.1	ARAF,ARAF1,ASD1,ATASD1	alpha-L-arabinofuranosidase 1	LOC_Os11g03730.1		alpha-N-arabinofuranosidase A, putative, expressed
Indistinguishable Protein Group 41	GRMZM2G006130_T06_PACid_20827976	gnl|db|GRMZM2G006130_T06_PACid:20827976 GRMZM2G006130_T06_PACid:20827976 Unknown Entry	2	2	Indistinguishable	Green	3873.53	21.51	8	78297	69435.7	20827976	GRMZM2G006130	GRMZM2G006130_T06	GRMZM2G006130_T06	PF06964					GO:0046556,GO:0046373	AT3G10740.1	ARAF,ARAF1,ASD1,ATASD1	alpha-L-arabinofuranosidase 1	LOC_Os11g03730.1		alpha-N-arabinofuranosidase A, putative, expressed
Indistinguishable Protein Group 41	GRMZM2G006130_T07_PACid_20827974	gnl|db|GRMZM2G006130_T07_PACid:20827974 GRMZM2G006130_T07_PACid:20827974 Unknown Entry	2	2	Indistinguishable	Green	3873.53	20.43	8		72770.6	20827974	GRMZM2G006130	GRMZM2G006130_T07	GRMZM2G006130_T07	PF06964					GO:0046556,GO:0046373	AT3G10740.1	ARAF,ARAF1,ASD1,ATASD1	alpha-L-arabinofuranosidase 1	LOC_Os11g03730.1		alpha-N-arabinofuranosidase A, putative, expressed
Indistinguishable Protein Group 41	GRMZM2G006130_T08_PACid_20827975	gnl|db|GRMZM2G006130_T08_PACid:20827975 GRMZM2G006130_T08_PACid:20827975 Unknown Entry	2	2	Indistinguishable	Green	3873.53	21.24	8		70251.8	20827975	GRMZM2G006130	GRMZM2G006130_T08	GRMZM2G006130_T08	PF06964					GO:0046556,GO:0046373	AT3G10740.1	ARAF,ARAF1,ASD1,ATASD1	alpha-L-arabinofuranosidase 1	LOC_Os11g03730.1		alpha-N-arabinofuranosidase A, putative, expressed
Indistinguishable Protein Group 43	GRMZM2G125310_T01_PACid_20843429	gnl|db|GRMZM2G125310_T01_PACid:20843429 GRMZM2G125310_T01_PACid:20843429 Unknown Entry	2	2	Indistinguishable	Green	2445.51	31.08	6		25101.5	20843429	GRMZM2G125310	GRMZM2G125310_T01	GRMZM2G125310_T01	PF00903	PTHR10374	KOG2944	4.4.1.5	K01759		AT1G08110.4		lactoylglutathione lyase family protein / glyoxalase I family protein	LOC_Os05g22970.1		glyoxalase family protein, putative, expressed
Indistinguishable Protein Group 43	GRMZM2G125310_T02_PACid_20843430	gnl|db|GRMZM2G125310_T02_PACid:20843430 GRMZM2G125310_T02_PACid:20843430 Unknown Entry	2	2	Indistinguishable	Green	2445.51	37.1	6	46085	21117.8	20843430	GRMZM2G125310	GRMZM2G125310_T02	GRMZM2G125310_T02	PF00903	PTHR10374	KOG2944	4.4.1.5	K01759		AT1G08110.4		lactoylglutathione lyase family protein / glyoxalase I family protein	LOC_Os05g22970.1		glyoxalase family protein, putative, expressed
Indistinguishable Protein Group 44	GRMZM2G146246_T02_PACid_20828791	gnl|db|GRMZM2G146246_T02_PACid:20828791 GRMZM2G146246_T02_PACid:20828791 Unknown Entry	1	1	Indistinguishable	Green	1780.48	20.36	3	62816	23894.6	20828791	GRMZM2G146246	GRMZM2G146246_T02	GRMZM2G146246_T02	PF02798,PF00043	PTHR11260,PTHR11260:SF55	KOG0867			GO:0005515	AT3G62760.1	ATGSTF13	Glutathione S-transferase family protein	LOC_Os01g70770.1		glutathione S-transferase, putative, expressed
Indistinguishable Protein Group 45	GRMZM2G016622_T01_PACid_20832468	gnl|db|GRMZM2G016622_T01_PACid:20832468 GRMZM2G016622_T01_PACid:20832468 Unknown Entry	2	2	Indistinguishable	Green	1712.01	20	1		11317.8	20832468	GRMZM2G016622	GRMZM2G016622_T01	GRMZM2G016622_T01	PF02427					GO:0015979,GO:0009522,GO:0009538	AT2G20260.1	PSAE-2	photosystem I subunit E-2	LOC_Os07g25430.1		photosystem I reaction center subunit IV A, chloroplast precursor, putative, expressed
Indistinguishable Protein Group 45	GRMZM2G016622_T02_PACid_20832467	gnl|db|GRMZM2G016622_T02_PACid:20832467 GRMZM2G016622_T02_PACid:20832467 Unknown Entry	2	2	Indistinguishable	Green	1834.44	20.59	2	69465	14410.3	20832467	GRMZM2G016622	GRMZM2G016622_T02	GRMZM2G016622_T02	PF02427				K02693	GO:0015979,GO:0009522,GO:0009538	AT2G20260.1	PSAE-2	photosystem I subunit E-2	LOC_Os07g25430.1		photosystem I reaction center subunit IV A, chloroplast precursor, putative, expressed
Indistinguishable Protein Group 47	GRMZM2G079348_T01_PACid_20858324	gnl|db|GRMZM2G079348_T01_PACid:20858324 GRMZM2G079348_T01_PACid:20858324 Unknown Entry	2	3	Indistinguishable	Green	6592.56	14.35	5		80152.1	20858324	GRMZM2G079348	GRMZM2G079348_T01	GRMZM2G079348_T01	PF06628,PF00199	PTHR11465	KOG0047			GO:0004096,GO:0020037,GO:0055114,GO:0006979,GO:0005506	AT1G20630.1	CAT1	catalase 1	LOC_Os02g02400.1		catalase isozyme A, putative, expressed
Indistinguishable Protein Group 47	GRMZM2G079348_T02_PACid_20858325	gnl|db|GRMZM2G079348_T02_PACid:20858325 GRMZM2G079348_T02_PACid:20858325 Unknown Entry	2	3	Indistinguishable	Green	6592.56	14.35	5		80152.1	20858325	GRMZM2G079348	GRMZM2G079348_T02	GRMZM2G079348_T02	PF06628,PF00199	PTHR11465	KOG0047			GO:0004096,GO:0020037,GO:0055114,GO:0006979,GO:0005506	AT1G20630.1	CAT1	catalase 1	LOC_Os02g02400.1		catalase isozyme A, putative, expressed
Indistinguishable Protein Group 47	GRMZM2G079348_T03_PACid_20858327	gnl|db|GRMZM2G079348_T03_PACid:20858327 GRMZM2G079348_T03_PACid:20858327 Unknown Entry	2	3	Indistinguishable	Green	6592.56	20.45	5	96665	56977.2	20858327	GRMZM2G079348	GRMZM2G079348_T03	GRMZM2G079348_T03	PF06628,PF00199	PTHR11465	KOG0047			GO:0004096,GO:0020037,GO:0055114,GO:0006979,GO:0005506	AT1G20630.1	CAT1	catalase 1	LOC_Os02g02400.1		catalase isozyme A, putative, expressed
Indistinguishable Protein Group 47	GRMZM2G079348_T04_PACid_20858326	gnl|db|GRMZM2G079348_T04_PACid:20858326 GRMZM2G079348_T04_PACid:20858326 Unknown Entry	2	3	Indistinguishable	Green	6592.56	20.36	5		57153.3	20858326	GRMZM2G079348	GRMZM2G079348_T04	GRMZM2G079348_T04	PF06628,PF00199	PTHR11465	KOG0047			GO:0004096,GO:0020037,GO:0055114,GO:0006979,GO:0005506	AT1G20630.1	CAT1	catalase 1	LOC_Os02g02400.1		catalase isozyme A, putative, expressed
Indistinguishable Protein Group 48	GRMZM2G106928_T01_PACid_20862248	gnl|db|GRMZM2G106928_T01_PACid:20862248 GRMZM2G106928_T01_PACid:20862248 Unknown Entry	1	1	Indistinguishable	Green	1513.01	17.96	2	61033.5	21009.5	20862248	GRMZM2G106928	GRMZM2G106928_T01	GRMZM2G106928_T01	PF00080	PTHR10003	KOG0441	1.15.1.1	K04565	GO:0046872,GO:0006801,GO:0055114	AT2G28190.1	CSD2,CZSOD2	copper/zinc superoxide dismutase 2	LOC_Os08g44770.1		copper/zinc superoxide dismutase, putative, expressed
Indistinguishable Protein Group 48	GRMZM2G106928_T02_PACid_20862247	gnl|db|GRMZM2G106928_T02_PACid:20862247 GRMZM2G106928_T02_PACid:20862247 Unknown Entry	1	1	Indistinguishable	Green	1513.01	17.87	2		21410	20862247	GRMZM2G106928	GRMZM2G106928_T02	GRMZM2G106928_T02	PF00080	PTHR10003	KOG0441	1.15.1.1	K04565	GO:0046872,GO:0006801,GO:0055114	AT2G28190.1	CSD2,CZSOD2	copper/zinc superoxide dismutase 2	LOC_Os08g44770.1		copper/zinc superoxide dismutase, putative, expressed
Indistinguishable Protein Group 49	GRMZM2G328500_T01_PACid_20864844	gnl|db|GRMZM2G328500_T01_PACid:20864844 GRMZM2G328500_T01_PACid:20864844 Unknown Entry	1	1	Indistinguishable	Green	1151.02	17.95	7	36852	56785.2	20864844	GRMZM2G328500	GRMZM2G328500_T01	GRMZM2G328500_T01	PF00984,PF03720,PF03721	PTHR11374	KOG2666	1.1.1.22	K00012	GO:0016616,GO:0051287,GO:0055114	AT3G29360.1		UDP-glucose 6-dehydrogenase family protein	LOC_Os12g25690.1		UDP-glucose 6-dehydrogenase, putative, expressed
Indistinguishable Protein Group 49	GRMZM2G328500_T02_PACid_20864845	gnl|db|GRMZM2G328500_T02_PACid:20864845 GRMZM2G328500_T02_PACid:20864845 Unknown Entry	1	1	Indistinguishable	Green	1148.64	18.96	6		53529.1	20864845	GRMZM2G328500	GRMZM2G328500_T02	GRMZM2G328500_T02	PF00984,PF03720,PF03721	PTHR11374	KOG2666	1.1.1.22	K00012	GO:0016616,GO:0051287,GO:0055114	AT3G29360.1		UDP-glucose 6-dehydrogenase family protein	LOC_Os12g25690.1		UDP-glucose 6-dehydrogenase, putative, expressed
Indistinguishable Protein Group 49	GRMZM2G328500_T03_PACid_20864846	gnl|db|GRMZM2G328500_T03_PACid:20864846 GRMZM2G328500_T03_PACid:20864846 Unknown Entry	1	1	Indistinguishable	Green	1148.64	18.96	6		53529.1	20864846	GRMZM2G328500	GRMZM2G328500_T03	GRMZM2G328500_T03	PF00984,PF03720,PF03721	PTHR11374	KOG2666	1.1.1.22	K00012	GO:0016616,GO:0051287,GO:0055114	AT3G29360.1		UDP-glucose 6-dehydrogenase family protein	LOC_Os12g25690.1		UDP-glucose 6-dehydrogenase, putative, expressed
Indistinguishable Protein Group 49	GRMZM5G862540_T01_PACid_20880689	gnl|db|GRMZM5G862540_T01_PACid:20880689 GRMZM5G862540_T01_PACid:20880689 Unknown Entry	1	1	Indistinguishable	Green	1148.64	18.96	6		53565.2	20880689	GRMZM5G862540	GRMZM5G862540_T01	GRMZM5G862540_T01	PF00984,PF03720,PF03721	PTHR11374	KOG2666	1.1.1.22	K00012	GO:0016616,GO:0051287,GO:0055114	AT3G29360.1		UDP-glucose 6-dehydrogenase family protein	LOC_Os12g25700.1		UDP-glucose 6-dehydrogenase, putative, expressed
Indistinguishable Protein Group 49	GRMZM5G862540_T02_PACid_20880690	gnl|db|GRMZM5G862540_T02_PACid:20880690 GRMZM5G862540_T02_PACid:20880690 Unknown Entry	1	1	Indistinguishable	Green	1148.64	18.96	6		53565.2	20880690	GRMZM5G862540	GRMZM5G862540_T02	GRMZM5G862540_T02	PF00984,PF03720,PF03721	PTHR11374	KOG2666	1.1.1.22	K00012	GO:0016616,GO:0051287,GO:0055114	AT3G29360.1		UDP-glucose 6-dehydrogenase family protein	LOC_Os12g25700.1		UDP-glucose 6-dehydrogenase, putative, expressed
Indistinguishable Protein Group 50	GRMZM2G112968_T01_PACid_20849987	gnl|db|GRMZM2G112968_T01_PACid:20849987 GRMZM2G112968_T01_PACid:20849987 Unknown Entry	1	1	Indistinguishable	Green	1044.43	24.72	4	22936	30752.2	20849987	GRMZM2G112968	GRMZM2G112968_T01	GRMZM2G112968_T01	PF02265					GO:0003676,GO:0004519,GO:0006308	AT4G21585.1	ENDO4	endonuclease 4	LOC_Os01g03730.1		nuclease PA3, putative, expressed
Indistinguishable Protein Group 50	GRMZM2G112968_T02_PACid_20849986	gnl|db|GRMZM2G112968_T02_PACid:20849986 GRMZM2G112968_T02_PACid:20849986 Unknown Entry	1	1	Indistinguishable	Green	1044.43	21.93	4		34637	20849986	GRMZM2G112968	GRMZM2G112968_T02	GRMZM2G112968_T02	PF02265					GO:0003676,GO:0004519,GO:0006308	AT4G21585.1	ENDO4	endonuclease 4	LOC_Os01g03730.1		nuclease PA3, putative, expressed
Indistinguishable Protein Group 52	GRMZM2G167156_T01_PACid_20840752	gnl|db|GRMZM2G167156_T01_PACid:20840752 GRMZM2G167156_T01_PACid:20840752 Unknown Entry	2	2	Indistinguishable	Green	1165.62	34.04	11	65307	50292.3	20840752	GRMZM2G167156	GRMZM2G167156_T01	GRMZM2G167156_T01	PF01053	PTHR11808:SF18,PTHR11808	KOG0053	4.4.1.8	K01760	GO:0030170,GO:0006520,GO:0004375,GO:0055114,GO:0008152	AT3G57050.1	CBL	cystathionine beta-lyase	LOC_Os06g07860.1		cystathionine gamma-synthase, putative, expressed
Indistinguishable Protein Group 52	GRMZM2G167156_T02_PACid_20840753	gnl|db|GRMZM2G167156_T02_PACid:20840753 GRMZM2G167156_T02_PACid:20840753 Unknown Entry	2	2	Indistinguishable	Green	1165.62	34.04	11		50292.3	20840753	GRMZM2G167156	GRMZM2G167156_T02	GRMZM2G167156_T02	PF01053	PTHR11808:SF18,PTHR11808	KOG0053	4.4.1.8	K01760	GO:0008152,GO:0030170,GO:0006520,GO:0004375,GO:0055114	AT3G57050.1	CBL	cystathionine beta-lyase	LOC_Os06g07860.1		cystathionine gamma-synthase, putative, expressed
Indistinguishable Protein Group 53	GRMZM2G052389_T01_PACid_20839824	gnl|db|GRMZM2G052389_T01_PACid:20839824 GRMZM2G052389_T01_PACid:20839824 Unknown Entry	1	1	Indistinguishable	Green	847.102	11.24	4	24887.5	74890.3	20839824	GRMZM2G052389	GRMZM2G052389_T01	GRMZM2G052389_T01	PF01756,PF02770,PF00441	PTHR10909,PTHR10909:SF11	KOG0136	1.3.3.6	K00232	GO:0016627,GO:0055114,GO:0003997,GO:0006635,GO:0005777,GO:0003995	AT4G16760.1	ACX1,ATACX1	acyl-CoA oxidase 1	LOC_Os06g01390.1		acyl-coenzyme A oxidase 1.2, peroxisomal, putative, expressed
Indistinguishable Protein Group 53	GRMZM2G052389_T02_PACid_20839825	gnl|db|GRMZM2G052389_T02_PACid:20839825 GRMZM2G052389_T02_PACid:20839825 Unknown Entry	1	1	Indistinguishable	Green	842.003	14.63	3		47027.8	20839825	GRMZM2G052389	GRMZM2G052389_T02	GRMZM2G052389_T02	PF02770	PTHR10909,PTHR10909:SF11				GO:0003995,GO:0055114	AT4G16760.1	ACX1,ATACX1	acyl-CoA oxidase 1	LOC_Os06g01390.1		acyl-coenzyme A oxidase 1.2, peroxisomal, putative, expressed
Indistinguishable Protein Group 54	GRMZM2G083841_T01_PACid_20837085	gnl|db|GRMZM2G083841_T01_PACid:20837085 GRMZM2G083841_T01_PACid:20837085 Unknown Entry	9	11	Indistinguishable	Green	759.388	15.77	14		109911	20837085	GRMZM2G083841	GRMZM2G083841_T01	GRMZM2G083841_T01	PF00311					GO:0008964,GO:0006099,GO:0015977	AT2G42600.1	ATPPC2,PPC2	phosphoenolpyruvate carboxylase 2	LOC_Os02g14770.1		phosphoenolpyruvate carboxylase, putative, expressed
Indistinguishable Protein Group 55	GRMZM2G116273_T01_PACid_20852545	gnl|db|GRMZM2G116273_T01_PACid:20852545 GRMZM2G116273_T01_PACid:20852545 Unknown Entry	1	1	Indistinguishable	Green	1444.75	24.77	3		24035.7	20852545	GRMZM2G116273	GRMZM2G116273_T01	GRMZM2G116273_T01	PF02798,PF00043	PTHR11260,PTHR11260:SF55	KOG0867			GO:0005515	AT3G62760.1	ATGSTF13	Glutathione S-transferase family protein	LOC_Os01g55830.1		glutathione S-transferase, putative, expressed
Indistinguishable Protein Group 56	GRMZM2G027451_T02_PACid_20870840	gnl|db|GRMZM2G027451_T02_PACid:20870840 GRMZM2G027451_T02_PACid:20870840 Unknown Entry	1	1	Indistinguishable	Green	812.569	5.63	1		24675.6	20870840	GRMZM2G027451	GRMZM2G027451_T02	GRMZM2G027451_T02	PF00252	PTHR11726:SF9,PTHR11726	KOG0857			GO:0003735,GO:0006412,GO:0005840	AT1G26910.1	RPL10B	Ribosomal protein L16p/L10e family protein	LOC_Os05g07700.3		ribosomal protein, putative, expressed
Indistinguishable Protein Group 56	GRMZM2G027451_T03_PACid_20870839	gnl|db|GRMZM2G027451_T03_PACid:20870839 GRMZM2G027451_T03_PACid:20870839 Unknown Entry	1	1	Indistinguishable	Green	812.569	5.45	1		25308.3	20870839	GRMZM2G027451	GRMZM2G027451_T03	GRMZM2G027451_T03	PF00252	PTHR11726:SF9,PTHR11726	KOG0857		K02866	GO:0003735,GO:0006412,GO:0005840	AT1G66580.1	RPL10C,SAG24	senescence associated gene 24	LOC_Os05g07700.1		ribosomal protein, putative, expressed
Indistinguishable Protein Group 56	GRMZM2G027451_T04_PACid_20870838	gnl|db|GRMZM2G027451_T04_PACid:20870838 GRMZM2G027451_T04_PACid:20870838 Unknown Entry	1	1	Indistinguishable	Green	812.569	4.9	1		28404.1	20870838	GRMZM2G027451	GRMZM2G027451_T04	GRMZM2G027451_T04	PF00252	PTHR11726:SF9,PTHR11726	KOG0857		K02866	GO:0003735,GO:0006412,GO:0005840	AT1G66580.1	RPL10C,SAG24	senescence associated gene 24	LOC_Os05g07700.1		ribosomal protein, putative, expressed
Indistinguishable Protein Group 56	GRMZM2G087233_T01_PACid_20880451	gnl|db|GRMZM2G087233_T01_PACid:20880451 GRMZM2G087233_T01_PACid:20880451 Unknown Entry	1	1	Indistinguishable	Green	812.569	5.45	1		25294.3	20880451	GRMZM2G087233	GRMZM2G087233_T01	GRMZM2G087233_T01	PF00252	PTHR11726:SF9,PTHR11726	KOG0857		K02866	GO:0003735,GO:0006412,GO:0005840	AT1G66580.1	RPL10C,SAG24	senescence associated gene 24	LOC_Os05g07700.1		ribosomal protein, putative, expressed
Indistinguishable Protein Group 56	GRMZM2G087233_T02_PACid_20880452	gnl|db|GRMZM2G087233_T02_PACid:20880452 GRMZM2G087233_T02_PACid:20880452 Unknown Entry	1	1	Indistinguishable	Green	812.569	7.02	1	81720	19949.1	20880452	GRMZM2G087233	GRMZM2G087233_T02	GRMZM2G087233_T02	PF00252	PTHR11726	KOG0857			GO:0003735,GO:0006412,GO:0005840	AT1G66580.1	RPL10C,SAG24	senescence associated gene 24	LOC_Os11g11390.1		ribosomal protein, putative, expressed
Indistinguishable Protein Group 57	GRMZM2G302712_T01_PACid_20845491	gnl|db|GRMZM2G302712_T01_PACid:20845491 GRMZM2G302712_T01_PACid:20845491 Unknown Entry	1	1	Indistinguishable	Green	1227.37	20.36	4		19011.4	20845491	GRMZM2G302712	GRMZM2G302712_T01	GRMZM2G302712_T01	PF01777,PF00467	PTHR10497	KOG3418		K02901	GO:0003735,GO:0006412,GO:0005622,GO:0005840	AT4G15000.1		Ribosomal L27e protein family	LOC_Os10g41470.1		60S ribosomal protein L27-3, putative, expressed
Indistinguishable Protein Group 57	GRMZM2G326066_T01_PACid_20872740	gnl|db|GRMZM2G326066_T01_PACid:20872740 GRMZM2G326066_T01_PACid:20872740 Unknown Entry	1	1	Indistinguishable	Green	1227.37	24.82	4	35879	15807.7	20872740	GRMZM2G326066	GRMZM2G326066_T01	GRMZM2G326066_T01	PF01777,PF00467	PTHR10497	KOG3418		K02901	GO:0003735,GO:0006412,GO:0005622,GO:0005840	AT4G15000.1		Ribosomal L27e protein family	LOC_Os10g41470.1		60S ribosomal protein L27-3, putative, expressed
Indistinguishable Protein Group 58	GRMZM5G815553_T01_PACid_20871646	gnl|db|GRMZM5G815553_T01_PACid:20871646 GRMZM5G815553_T01_PACid:20871646 Unknown Entry	1	1	Indistinguishable	Green	978.255	11.11	1		9421.6	20871646	GRMZM5G815553	GRMZM5G815553_T01	GRMZM5G815553_T01	PF00037				K02691	GO:0009055,GO:0051536	ATCG01060.1		iron-sulfur cluster binding;electron carriers;4 iron, 4 sulfur cluster binding	LOC_Os10g21406.1		photosystem I iron-sulfur center, putative, expressed
Indistinguishable Protein Group 59	GRMZM2G071630_T01_PACid_20857731	gnl|db|GRMZM2G071630_T01_PACid:20857731 GRMZM2G071630_T01_PACid:20857731 Unknown Entry	11	11	Indistinguishable	Green	1966.24	22.85	4		36619.8	20857731	GRMZM2G071630	GRMZM2G071630_T01	GRMZM2G071630_T01	PF00044,PF02800	PTHR10836	KOG0657	1.2.1.12	K00134	GO:0016620,GO:0055114	AT1G13440.1	GAPC-2,GAPC2	glyceraldehyde-3-phosphate dehydrogenase C2	LOC_Os04g40950.1		glyceraldehyde-3-phosphate dehydrogenase, putative, expressed
Indistinguishable Protein Group 59	GRMZM2G071630_T02_PACid_20857732	gnl|db|GRMZM2G071630_T02_PACid:20857732 GRMZM2G071630_T02_PACid:20857732 Unknown Entry	11	11	Indistinguishable	Green	1966.24	26.1	4	74285	32074.5	20857732	GRMZM2G071630	GRMZM2G071630_T02	GRMZM2G071630_T02	PF00044,PF02800	PTHR10836	KOG0657			GO:0016620,GO:0055114	AT1G13440.1	GAPC-2,GAPC2	glyceraldehyde-3-phosphate dehydrogenase C2	LOC_Os04g40950.1		glyceraldehyde-3-phosphate dehydrogenase, putative, expressed
Indistinguishable Protein Group 59	GRMZM2G176307_T01_PACid_20880032	gnl|db|GRMZM2G176307_T01_PACid:20880032 GRMZM2G176307_T01_PACid:20880032 Unknown Entry	11	11	Indistinguishable	Green	1966.24	22.85	4		36605.7	20880032	GRMZM2G176307	GRMZM2G176307_T01	GRMZM2G176307_T01	PF00044,PF02800	PTHR10836	KOG0657	1.2.1.12	K00134	GO:0016620,GO:0055114	AT1G13440.1	GAPC-2,GAPC2	glyceraldehyde-3-phosphate dehydrogenase C2	LOC_Os04g40950.1		glyceraldehyde-3-phosphate dehydrogenase, putative, expressed
Indistinguishable Protein Group 59	GRMZM2G176307_T02_PACid_20880033	gnl|db|GRMZM2G176307_T02_PACid:20880033 GRMZM2G176307_T02_PACid:20880033 Unknown Entry	11	11	Indistinguishable	Green	1966.24	22.85	4		36605.7	20880033	GRMZM2G176307	GRMZM2G176307_T02	GRMZM2G176307_T02	PF00044,PF02800	PTHR10836	KOG0657	1.2.1.12	K00134	GO:0016620,GO:0055114	AT1G13440.1	GAPC-2,GAPC2	glyceraldehyde-3-phosphate dehydrogenase C2	LOC_Os04g40950.1		glyceraldehyde-3-phosphate dehydrogenase, putative, expressed
Indistinguishable Protein Group 60	GRMZM2G079256_T01_PACid_20835783	gnl|db|GRMZM2G079256_T01_PACid:20835783 GRMZM2G079256_T01_PACid:20835783 Unknown Entry	2	2	Indistinguishable	Green	1427.85	31.89	6		31905.5	20835783	GRMZM2G079256	GRMZM2G079256_T01	GRMZM2G079256_T01			KOG0725				AT2G05990.1	ENR1,MOD1	NAD(P)-binding Rossmann-fold superfamily protein	LOC_Os09g10600.1		enoyl-acyl-carrier-protein reductase NADH, chloroplast precursor, expressed
Indistinguishable Protein Group 60	GRMZM2G079256_T02_PACid_20835784	gnl|db|GRMZM2G079256_T02_PACid:20835784 GRMZM2G079256_T02_PACid:20835784 Unknown Entry	2	2	Indistinguishable	Green	1427.85	32.21	6	45461	31638.2	20835784	GRMZM2G079256	GRMZM2G079256_T02	GRMZM2G079256_T02			KOG0725				AT2G05990.1	ENR1,MOD1	NAD(P)-binding Rossmann-fold superfamily protein	LOC_Os09g10600.1		enoyl-acyl-carrier-protein reductase NADH, chloroplast precursor, expressed
Indistinguishable Protein Group 62	AC207722.2	gnl|db|AC207722.2_FGT009_PACid:20834855 AC207722.2_FGT009_PACid:20834855 Unknown Entry	1	1	Indistinguishable	Green	5430.84	21.37	3		27929.9	20834855	AC207722.2_FG009	AC207722.2_FGT009	AC207722.2_FGT009	PF00504	PTHR21649			K08912	GO:0016020,GO:0009765	AT2G34420.1	LHB1B2,LHCB1.5	photosystem II light harvesting complex gene B1B2	LOC_Os01g41710.1		chlorophyll A-B binding protein, putative, expressed
Indistinguishable Protein Group 63	GRMZM2G351977_T01_PACid_20849538	gnl|db|GRMZM2G351977_T01_PACid:20849538 GRMZM2G351977_T01_PACid:20849538 Unknown Entry	1	1	Indistinguishable	Green	5500.96	27.27	3	70660	28217.2	20849538	GRMZM2G351977	GRMZM2G351977_T01	GRMZM2G351977_T01	PF00504	PTHR21649			K08912	GO:0016020,GO:0009765	AT2G34420.1	LHB1B2,LHCB1.5	photosystem II light harvesting complex gene B1B2	LOC_Os01g41710.1		chlorophyll A-B binding protein, putative, expressed
Indistinguishable Protein Group 63	GRMZM2G351977_T02_PACid_20849539	gnl|db|GRMZM2G351977_T02_PACid:20849539 GRMZM2G351977_T02_PACid:20849539 Unknown Entry	1	1	Indistinguishable	Green	5500.96	27.27	3		28217.2	20849539	GRMZM2G351977	GRMZM2G351977_T02	GRMZM2G351977_T02	PF00504	PTHR21649			K08912	GO:0016020,GO:0009765	AT2G34420.1	LHB1B2,LHCB1.5	photosystem II light harvesting complex gene B1B2	LOC_Os01g41710.1		chlorophyll A-B binding protein, putative, expressed
Indistinguishable Protein Group 64	GRMZM2G148744_T01_PACid_20870953	gnl|db|GRMZM2G148744_T01_PACid:20870953 GRMZM2G148744_T01_PACid:20870953 Unknown Entry	2	2	Indistinguishable	Green	1260.86	19.3	3		19610.5	20870953	GRMZM2G148744	GRMZM2G148744_T01	GRMZM2G148744_T01	PF00237	PTHR11593	KOG3353		K02880	GO:0003735,GO:0006412,GO:0005622,GO:0005840,GO:0015934	AT1G67430.1		Ribosomal protein L22p/L17e family protein	LOC_Os09g08430.1		ribosomal protein L22, putative, expressed
Indistinguishable Protein Group 64	GRMZM2G148744_T02_PACid_20870954	gnl|db|GRMZM2G148744_T02_PACid:20870954 GRMZM2G148744_T02_PACid:20870954 Unknown Entry	2	2	Indistinguishable	Green	1260.86	21.43	3	19886	17792.4	20870954	GRMZM2G148744	GRMZM2G148744_T02	GRMZM2G148744_T02	PF00237	PTHR11593	KOG3353			GO:0003735,GO:0006412,GO:0005622,GO:0005840,GO:0015934	AT1G27400.1		Ribosomal protein L22p/L17e family protein	LOC_Os09g08430.1		ribosomal protein L22, putative, expressed
Indistinguishable Protein Group 64	GRMZM2G702426_T01_PACid_20856372	gnl|db|GRMZM2G702426_T01_PACid:20856372 GRMZM2G702426_T01_PACid:20856372 Unknown Entry	2	2	Indistinguishable	Green	1260.86	19.3	3		19620.5	20856372	GRMZM2G702426	GRMZM2G702426_T01	GRMZM2G702426_T01	PF00237	PTHR11593	KOG3353		K02880	GO:0003735,GO:0006412,GO:0005622,GO:0005840,GO:0015934	AT1G27400.1		Ribosomal protein L22p/L17e family protein	LOC_Os09g08430.1		ribosomal protein L22, putative, expressed
Indistinguishable Protein Group 65	GRMZM2G165998_T01_PACid_20866546	gnl|db|GRMZM2G165998_T01_PACid:20866546 GRMZM2G165998_T01_PACid:20866546 Unknown Entry	1	1	Indistinguishable	Green	676.849	16.67	3		23637.5	20866546	GRMZM2G165998	GRMZM2G165998_T01	GRMZM2G165998_T01	PF03079	PTHR23418	KOG2107	1.13.11.53,1.13.11.54	K08967	GO:0006355,GO:0010309,GO:0055114	AT4G14710.1	ATARD2	RmlC-like cupins superfamily protein	LOC_Os03g06620.1		1,2-dihydroxy-3-keto-5-methylthiopentene dioxygenase protein, putative, expressed
Indistinguishable Protein Group 65	GRMZM2G165998_T03_PACid_20866547	gnl|db|GRMZM2G165998_T03_PACid:20866547 GRMZM2G165998_T03_PACid:20866547 Unknown Entry	1	1	Indistinguishable	Green	676.849	18.75	3		20955.4	20866547	GRMZM2G165998	GRMZM2G165998_T03	GRMZM2G165998_T03	PF03079	PTHR23418	KOG2107			GO:0045735,GO:0006355,GO:0010309,GO:0055114	AT4G14710.3	ATARD2	RmlC-like cupins superfamily protein	LOC_Os03g06620.1		1,2-dihydroxy-3-keto-5-methylthiopentene dioxygenase protein, putative, expressed
Indistinguishable Protein Group 66	GRMZM2G036609_T01_PACid_20834811	gnl|db|GRMZM2G036609_T01_PACid:20834811 GRMZM2G036609_T01_PACid:20834811 Unknown Entry	3	3	Indistinguishable	Green	422.903	16.4	18		176642	20834811	GRMZM2G036609	GRMZM2G036609_T01	GRMZM2G036609_T01	PF01645,PF04898,PF01493,PF00310	PTHR11938:SF55,PTHR11938	KOG0399	1.4.7.1	K00284	GO:0008152,GO:0016491,GO:0055114,GO:0015930,GO:0016638,GO:0006537,GO:0006807	AT5G04140.1	FD-GOGAT,GLS1,GLU1,GLUS	glutamate synthase 1	LOC_Os07g46460.1		ferredoxin-dependent glutamate synthase, chloroplast precursor, putative, expressed
Indistinguishable Protein Group 66	GRMZM2G036609_T02_PACid_20834812	gnl|db|GRMZM2G036609_T02_PACid:20834812 GRMZM2G036609_T02_PACid:20834812 Unknown Entry	3	3	Indistinguishable	Green	422.903	16.4	18		176642	20834812	GRMZM2G036609	GRMZM2G036609_T02	GRMZM2G036609_T02	PF01645,PF04898,PF01493,PF00310	PTHR11938:SF55,PTHR11938	KOG0399	1.4.7.1	K00284	GO:0008152,GO:0016491,GO:0055114,GO:0015930,GO:0016638,GO:0006537,GO:0006807	AT5G04140.1	FD-GOGAT,GLS1,GLU1,GLUS	glutamate synthase 1	LOC_Os07g46460.1		ferredoxin-dependent glutamate synthase, chloroplast precursor, putative, expressed
Indistinguishable Protein Group 67	GRMZM2G144387_T01_PACid_20869819	gnl|db|GRMZM2G144387_T01_PACid:20869819 GRMZM2G144387_T01_PACid:20869819 Unknown Entry	2	2	Indistinguishable	Green	2471.01	20.83	4	122654	24721.2	20869819	GRMZM2G144387	GRMZM2G144387_T01	GRMZM2G144387_T01	PF00687	PTHR23105:SF4,PTHR23105	KOG1570		K02865	GO:0003723,GO:0003735,GO:0006412,GO:0015934	AT1G08360.1		Ribosomal protein L1p/L10e family	LOC_Os08g44380.1		L1P family of ribosomal proteins domain containing protein, expressed
Indistinguishable Protein Group 67	GRMZM2G144387_T03_PACid_20869820	gnl|db|GRMZM2G144387_T03_PACid:20869820 GRMZM2G144387_T03_PACid:20869820 Unknown Entry	2	2	Indistinguishable	Green	2471.01	20.83	4		24721.2	20869820	GRMZM2G144387	GRMZM2G144387_T03	GRMZM2G144387_T03	PF00687	PTHR23105:SF4,PTHR23105	KOG1570		K02865	GO:0003723,GO:0003735,GO:0006412,GO:0015934	AT1G08360.1		Ribosomal protein L1p/L10e family	LOC_Os08g44380.1		L1P family of ribosomal proteins domain containing protein, expressed
Indistinguishable Protein Group 68	GRMZM2G154093_T01_PACid_20837573	gnl|db|GRMZM2G154093_T01_PACid:20837573 GRMZM2G154093_T01_PACid:20837573 Unknown Entry	1	1	Indistinguishable	Green	622.992	22.06	7	17913	52318.9	20837573	GRMZM2G154093	GRMZM2G154093_T01	GRMZM2G154093_T01	PF04209	PTHR11056	KOG1417			GO:0004411,GO:0006559,GO:0006570,GO:0055114	AT5G54080.1	HGO	homogentisate 1,2-dioxygenase	LOC_Os06g01360.1		homogentisate 1,2-dioxygenase, putative, expressed
Indistinguishable Protein Group 68	GRMZM2G154093_T02_PACid_20837574	gnl|db|GRMZM2G154093_T02_PACid:20837574 GRMZM2G154093_T02_PACid:20837574 Unknown Entry	1	1	Indistinguishable	Green	614.638	20.26	6		50909.3	20837574	GRMZM2G154093	GRMZM2G154093_T02	GRMZM2G154093_T02	PF04209	PTHR11056	KOG1417			GO:0004411,GO:0006559,GO:0006570,GO:0055114	AT5G54080.1	HGO	homogentisate 1,2-dioxygenase	LOC_Os06g01360.1		homogentisate 1,2-dioxygenase, putative, expressed
Indistinguishable Protein Group 68	GRMZM2G154093_T03_PACid_20837576	gnl|db|GRMZM2G154093_T03_PACid:20837576 GRMZM2G154093_T03_PACid:20837576 Unknown Entry	1	1	Indistinguishable	Green	614.638	32.51	6		31708.9	20837576	GRMZM2G154093	GRMZM2G154093_T03	GRMZM2G154093_T03	PF04209	PTHR11056				GO:0004411,GO:0006559,GO:0006570,GO:0055114	AT5G54080.1	HGO	homogentisate 1,2-dioxygenase	LOC_Os06g01360.1		homogentisate 1,2-dioxygenase, putative, expressed
Indistinguishable Protein Group 68	GRMZM2G154093_T04_PACid_20837575	gnl|db|GRMZM2G154093_T04_PACid:20837575 GRMZM2G154093_T04_PACid:20837575 Unknown Entry	1	1	Indistinguishable	Green	574.57	10.9	5		47610.6	20837575	GRMZM2G154093	GRMZM2G154093_T04	GRMZM2G154093_T04	PF04209	PTHR11056	KOG1417			GO:0004411,GO:0006559,GO:0006570,GO:0055114	AT5G54080.1	HGO	homogentisate 1,2-dioxygenase	LOC_Os06g01360.1		homogentisate 1,2-dioxygenase, putative, expressed
Indistinguishable Protein Group 70	GRMZM2G165747_T01_PACid_20871048	gnl|db|GRMZM2G165747_T01_PACid:20871048 GRMZM2G165747_T01_PACid:20871048 Unknown Entry	4	4	Indistinguishable	Green	16813.8	24.71	13	92362.9	84812.7	20871048	GRMZM2G165747	GRMZM2G165747_T01	GRMZM2G165747_T01	PF01717,PF08267	PTHR19960,PTHR19960:SF21	KOG2263	2.1.1.14	K00549	GO:0003871,GO:0009086,GO:0008270,GO:0008652	AT5G17920.1	ATCIMS,ATMETS,ATMS1	Cobalamin-independent synthase family protein	LOC_Os12g42884.1		5-methyltetrahydropteroyltriglutamate--homocysteine methyltransferase, putative, expressed
Indistinguishable Protein Group 70	GRMZM2G165747_T02_PACid_20871049	gnl|db|GRMZM2G165747_T02_PACid:20871049 GRMZM2G165747_T02_PACid:20871049 Unknown Entry	4	4	Indistinguishable	Green	16806.9	22.61	12		84812.7	20871049	GRMZM2G165747	GRMZM2G165747_T02	GRMZM2G165747_T02	PF01717,PF08267	PTHR19960,PTHR19960:SF21	KOG2263	2.1.1.14	K00549	GO:0003871,GO:0009086,GO:0008270,GO:0008652	AT5G17920.1	ATCIMS,ATMETS,ATMS1	Cobalamin-independent synthase family protein	LOC_Os12g42884.1		5-methyltetrahydropteroyltriglutamate--homocysteine methyltransferase, putative, expressed
Indistinguishable Protein Group 70	GRMZM2G165747_T03_PACid_20871050	gnl|db|GRMZM2G165747_T03_PACid:20871050 GRMZM2G165747_T03_PACid:20871050 Unknown Entry	4	4	Indistinguishable	Green	16806.9	22.61	12		84812.7	20871050	GRMZM2G165747	GRMZM2G165747_T03	GRMZM2G165747_T03	PF01717,PF08267	PTHR19960,PTHR19960:SF21	KOG2263	2.1.1.14	K00549	GO:0003871,GO:0009086,GO:0008270,GO:0008652	AT5G17920.1	ATCIMS,ATMETS,ATMS1	Cobalamin-independent synthase family protein	LOC_Os12g42884.1		5-methyltetrahydropteroyltriglutamate--homocysteine methyltransferase, putative, expressed
Indistinguishable Protein Group 71	GRMZM2G098520_T01_PACid_20855900	gnl|db|GRMZM2G098520_T01_PACid:20855900 GRMZM2G098520_T01_PACid:20855900 Unknown Entry	14	14	Indistinguishable	Green	5979.18	51.76	9		19436.2	20855900	GRMZM2G098520	GRMZM2G098520_T01	GRMZM2G098520_T01	PF12338,PF00101			4.1.1.39	K01602	GO:0016984,GO:0015977	AT5G38410.1		Ribulose bisphosphate carboxylase (small chain) family protein	LOC_Os12g17600.1		ribulose bisphosphate carboxylase small chain, chloroplast precursor, putative, expressed
Indistinguishable Protein Group 72	GRMZM2G163437_T01_PACid_20871066	gnl|db|GRMZM2G163437_T01_PACid:20871066 GRMZM2G163437_T01_PACid:20871066 Unknown Entry	1	1	Indistinguishable	Green	1243.89	25.73	8	59745	56824.7	20871066	GRMZM2G163437	GRMZM2G163437_T01	GRMZM2G163437_T01	PF00483	PTHR22572,PTHR22572:SF10	KOG1322	2.7.7.27	K00975	GO:0016779,GO:0009058	AT5G48300.1	ADG1,APS1	ADP glucose pyrophosphorylase 1	LOC_Os08g25734.1		glucose-1-phosphate adenylyltransferase large subunit, chloroplast precursor, putative, expressed
Indistinguishable Protein Group 72	GRMZM2G163437_T02_PACid_20871067	gnl|db|GRMZM2G163437_T02_PACid:20871067 GRMZM2G163437_T02_PACid:20871067 Unknown Entry	1	1	Indistinguishable	Green	1243.89	25.73	8		56824.7	20871067	GRMZM2G163437	GRMZM2G163437_T02	GRMZM2G163437_T02	PF00483	PTHR22572,PTHR22572:SF10	KOG1322	2.7.7.27	K00975	GO:0016779,GO:0009058	AT5G48300.1	ADG1,APS1	ADP glucose pyrophosphorylase 1	LOC_Os08g25734.1		glucose-1-phosphate adenylyltransferase large subunit, chloroplast precursor, putative, expressed
Indistinguishable Protein Group 73	GRMZM2G176396_T01_PACid_20821661	gnl|db|GRMZM2G176396_T01_PACid:20821661 GRMZM2G176396_T01_PACid:20821661 Unknown Entry	1	1	Indistinguishable	Green	554.666	12.3	5		42563	20821661	GRMZM2G176396	GRMZM2G176396_T01	GRMZM2G176396_T01	PF00561	PTHR10992,PTHR10992:SF12	KOG1454	3.4.11.5	K01259		AT2G14260.1	PIP	proline iminopeptidase	LOC_Os05g43830.1		hydrolase, alpha/beta fold family domain containing protein, expressed
Indistinguishable Protein Group 73	GRMZM2G176396_T02_PACid_20821660	gnl|db|GRMZM2G176396_T02_PACid:20821660 GRMZM2G176396_T02_PACid:20821660 Unknown Entry	1	1	Indistinguishable	Green	554.666	11.89	5		44044.7	20821660	GRMZM2G176396	GRMZM2G176396_T02	GRMZM2G176396_T02	PF00561	PTHR10992,PTHR10992:SF12	KOG1454	3.4.11.5	K01259		AT2G14260.1	PIP	proline iminopeptidase	LOC_Os05g43830.1		hydrolase, alpha/beta fold family domain containing protein, expressed
Indistinguishable Protein Group 73	GRMZM2G176396_T03_PACid_20821662	gnl|db|GRMZM2G176396_T03_PACid:20821662 GRMZM2G176396_T03_PACid:20821662 Unknown Entry	1	1	Indistinguishable	Green	554.666	12.33	5	15900	42944.7	20821662	GRMZM2G176396	GRMZM2G176396_T03	GRMZM2G176396_T03	PF00561	PTHR10992,PTHR10992:SF12	KOG1454				AT2G14260.1	PIP	proline iminopeptidase	LOC_Os05g43830.1		hydrolase, alpha/beta fold family domain containing protein, expressed
Indistinguishable Protein Group 74	GRMZM2G080546_T01_PACid_20839493	gnl|db|GRMZM2G080546_T01_PACid:20839493 GRMZM2G080546_T01_PACid:20839493 Unknown Entry	1	1	Indistinguishable	Green	817.463	34.13	10		41477.1	20839493	GRMZM2G080546	GRMZM2G080546_T01	GRMZM2G080546_T01	PF01370	PTHR10366,PTHR10366:SF67	KOG1371			GO:0003824,GO:0050662,GO:0044237	AT1G09340.1	CRB,CSP41B	chloroplast RNA binding	LOC_Os12g23180.1		3-beta hydroxysteroid dehydrogenase/isomerase family protein, putative, expressed
Indistinguishable Protein Group 74	GRMZM2G080546_T02_PACid_20839494	gnl|db|GRMZM2G080546_T02_PACid:20839494 GRMZM2G080546_T02_PACid:20839494 Unknown Entry	1	1	Indistinguishable	Green	814.531	34.22	9		41378	20839494	GRMZM2G080546	GRMZM2G080546_T02	GRMZM2G080546_T02	PF01370	PTHR10366,PTHR10366:SF67	KOG1371			GO:0003824,GO:0050662,GO:0044237	AT1G09340.1	CRB,CSP41B	chloroplast RNA binding	LOC_Os12g23180.1		3-beta hydroxysteroid dehydrogenase/isomerase family protein, putative, expressed
Indistinguishable Protein Group 74	GRMZM2G080546_T03_PACid_20839496	gnl|db|GRMZM2G080546_T03_PACid:20839496 GRMZM2G080546_T03_PACid:20839496 Unknown Entry	1	1	Indistinguishable	Green	814.531	40	9		35917.7	20839496	GRMZM2G080546	GRMZM2G080546_T03	GRMZM2G080546_T03	PF01370	PTHR10366,PTHR10366:SF67	KOG1371			GO:0003824,GO:0050662,GO:0044237	AT1G09340.1	CRB,CSP41B	chloroplast RNA binding	LOC_Os12g23180.1		3-beta hydroxysteroid dehydrogenase/isomerase family protein, putative, expressed
Indistinguishable Protein Group 74	GRMZM2G080546_T04_PACid_20839495	gnl|db|GRMZM2G080546_T04_PACid:20839495 GRMZM2G080546_T04_PACid:20839495 Unknown Entry	1	1	Indistinguishable	Green	817.463	39.88	10		36016.9	20839495	GRMZM2G080546	GRMZM2G080546_T04	GRMZM2G080546_T04	PF01370	PTHR10366,PTHR10366:SF67	KOG1371			GO:0003824,GO:0050662,GO:0044237	AT1G09340.1	CRB,CSP41B	chloroplast RNA binding	LOC_Os12g23180.1		3-beta hydroxysteroid dehydrogenase/isomerase family protein, putative, expressed
Indistinguishable Protein Group 74	GRMZM2G165655_T01_PACid_20822134	gnl|db|GRMZM2G165655_T01_PACid:20822134 GRMZM2G165655_T01_PACid:20822134 Unknown Entry	1	1	Indistinguishable	Green	814.531	34.22	9		41378	20822134	GRMZM2G165655	GRMZM2G165655_T01	GRMZM2G165655_T01	PF01370	PTHR10366,PTHR10366:SF67	KOG1371			GO:0003824,GO:0050662,GO:0044237	AT1G09340.1	CRB,CSP41B	chloroplast RNA binding	LOC_Os12g23180.1		3-beta hydroxysteroid dehydrogenase/isomerase family protein, putative, expressed
Indistinguishable Protein Group 74	GRMZM2G165655_T02_PACid_20822135	gnl|db|GRMZM2G165655_T02_PACid:20822135 GRMZM2G165655_T02_PACid:20822135 Unknown Entry	1	1	Indistinguishable	Green	817.463	39.88	10	50516	36016.9	20822135	GRMZM2G165655	GRMZM2G165655_T02	GRMZM2G165655_T02	PF01370	PTHR10366,PTHR10366:SF67	KOG1371			GO:0003824,GO:0050662,GO:0044237	AT1G09340.1	CRB,CSP41B	chloroplast RNA binding	LOC_Os12g23180.1		3-beta hydroxysteroid dehydrogenase/isomerase family protein, putative, expressed
Indistinguishable Protein Group 74	GRMZM2G165655_T03_PACid_20822133	gnl|db|GRMZM2G165655_T03_PACid:20822133 GRMZM2G165655_T03_PACid:20822133 Unknown Entry	1	1	Indistinguishable	Green	817.463	34.13	10		41477.1	20822133	GRMZM2G165655	GRMZM2G165655_T03	GRMZM2G165655_T03	PF01370	PTHR10366,PTHR10366:SF67	KOG1371			GO:0003824,GO:0050662,GO:0044237	AT1G09340.1	CRB,CSP41B	chloroplast RNA binding	LOC_Os12g23180.1		3-beta hydroxysteroid dehydrogenase/isomerase family protein, putative, expressed
Indistinguishable Protein Group 74	GRMZM2G165655_T04_PACid_20822136	gnl|db|GRMZM2G165655_T04_PACid:20822136 GRMZM2G165655_T04_PACid:20822136 Unknown Entry	1	1	Indistinguishable	Green	814.531	40	9		35917.7	20822136	GRMZM2G165655	GRMZM2G165655_T04	GRMZM2G165655_T04	PF01370	PTHR10366,PTHR10366:SF67	KOG1371			GO:0003824,GO:0050662,GO:0044237	AT1G09340.1	CRB,CSP41B	chloroplast RNA binding	LOC_Os12g23180.1		3-beta hydroxysteroid dehydrogenase/isomerase family protein, putative, expressed
Indistinguishable Protein Group 75	GRMZM2G035017_T01_PACid_20868728	gnl|db|GRMZM2G035017_T01_PACid:20868728 GRMZM2G035017_T01_PACid:20868728 Unknown Entry	1	1	Indistinguishable	Green	2148.42	27.92	10		30285.5	20868728	GRMZM2G035017	GRMZM2G035017_T01	GRMZM2G035017_T01	PF08071,PF01479,PF00467,PF00900	PTHR11581	KOG0378		K02987	GO:0003723,GO:0006412,GO:0005840,GO:0005622,GO:0003735	AT5G58420.1		Ribosomal protein S4 (RPS4A) family protein	LOC_Os02g01560.1		40S ribosomal protein S4, putative, expressed
Indistinguishable Protein Group 75	GRMZM2G125271_T01_PACid_20879111	gnl|db|GRMZM2G125271_T01_PACid:20879111 GRMZM2G125271_T01_PACid:20879111 Unknown Entry	1	1	Indistinguishable	Green	2450.42	32.45	12		30131.2	20879111	GRMZM2G125271	GRMZM2G125271_T01	GRMZM2G125271_T01	PF08071,PF01479,PF00467,PF00900	PTHR11581	KOG0378		K02987	GO:0003723,GO:0006412,GO:0005840,GO:0005622,GO:0003735	AT5G58420.1		Ribosomal protein S4 (RPS4A) family protein	LOC_Os02g01560.1		40S ribosomal protein S4, putative, expressed
Indistinguishable Protein Group 78	GRMZM5G833389_T02_PACid_20854827	gnl|db|GRMZM5G833389_T02_PACid:20854827 GRMZM5G833389_T02_PACid:20854827 Unknown Entry	1	1	Indistinguishable	Green	6654.44	39.71	14		60800.8	20854827	GRMZM5G833389	GRMZM5G833389_T02	GRMZM5G833389_T02	PF01676,PF06415		KOG4513	5.4.2.1	K01834	GO:0003824,GO:0046872,GO:0004619,GO:0030145,GO:0006007,GO:0005737	AT3G08590.1		Phosphoglycerate mutase, 2,3-bisphosphoglycerate-independent	LOC_Os01g60190.1		2,3-bisphosphoglycerate-independent phosphoglycerate mutase, putative, expressed
Indistinguishable Protein Group 82	GRMZM2G090568_T01_PACid_20870022	gnl|db|GRMZM2G090568_T01_PACid:20870022 GRMZM2G090568_T01_PACid:20870022 Unknown Entry	2	1	Indistinguishable	Green	383.531	22.98	7		61171.7	20870022	GRMZM2G090568	GRMZM2G090568_T01	GRMZM2G090568_T01	PF06628,PF00199	PTHR11465	KOG0047	1.11.1.6	K03781	GO:0004096,GO:0020037,GO:0055114,GO:0006979,GO:0005506	AT4G35090.1	CAT2	catalase 2	LOC_Os03g03910.1		catalase domain containing protein, expressed
Indistinguishable Protein Group 82	GRMZM2G090568_T02_PACid_20870023	gnl|db|GRMZM2G090568_T02_PACid:20870023 GRMZM2G090568_T02_PACid:20870023 Unknown Entry	2	1	Indistinguishable	Green	383.531	24.75	7		56740.8	20870023	GRMZM2G090568	GRMZM2G090568_T02	GRMZM2G090568_T02	PF06628,PF00199	PTHR11465	KOG0047	1.11.1.6	K03781	GO:0004096,GO:0020037,GO:0055114,GO:0006979,GO:0005506	AT4G35090.1	CAT2	catalase 2	LOC_Os03g03910.1		catalase domain containing protein, expressed
Indistinguishable Protein Group 83	GRMZM2G044074_T01_PACid_20863152	gnl|db|GRMZM2G044074_T01_PACid:20863152 GRMZM2G044074_T01_PACid:20863152 Unknown Entry	1	1	Indistinguishable	Green	1088.67	16.5	4	87060	43725.2	20863152	GRMZM2G044074	GRMZM2G044074_T01	GRMZM2G044074_T01	PF01208	PTHR21091,PTHR21091:SF2	KOG2872			GO:0004853,GO:0006779	AT2G40490.1	HEME2	Uroporphyrinogen decarboxylase	LOC_Os03g21900.1		uroporphyrinogen decarboxylase, putative, expressed
Indistinguishable Protein Group 83	GRMZM2G044074_T02_PACid_20863153	gnl|db|GRMZM2G044074_T02_PACid:20863153 GRMZM2G044074_T02_PACid:20863153 Unknown Entry	1	1	Indistinguishable	Green	1088.67	16.5	4		43725.2	20863153	GRMZM2G044074	GRMZM2G044074_T02	GRMZM2G044074_T02	PF01208	PTHR21091,PTHR21091:SF2	KOG2872			GO:0004853,GO:0006779	AT2G40490.1	HEME2	Uroporphyrinogen decarboxylase	LOC_Os03g21900.1		uroporphyrinogen decarboxylase, putative, expressed
Indistinguishable Protein Group 85	GRMZM2G008607_T01_PACid_20867926	gnl|db|GRMZM2G008607_T01_PACid:20867926 GRMZM2G008607_T01_PACid:20867926 Unknown Entry	1	1	Indistinguishable	Green	836.244	28.18	7		40336.4	20867926	GRMZM2G008607	GRMZM2G008607_T01	GRMZM2G008607_T01							AT1G07040.1			LOC_Os10g32680.1		expressed protein
Indistinguishable Protein Group 85	GRMZM2G008607_T02_PACid_20867927	gnl|db|GRMZM2G008607_T02_PACid:20867927 GRMZM2G008607_T02_PACid:20867927 Unknown Entry	1	1	Indistinguishable	Green	836.244	29.82	7	24651	37890.7	20867927	GRMZM2G008607	GRMZM2G008607_T02	GRMZM2G008607_T02							AT1G07040.1			LOC_Os10g32680.1		expressed protein
Indistinguishable Protein Group 86	GRMZM2G079668_T01_PACid_20865865	gnl|db|GRMZM2G079668_T01_PACid:20865865 GRMZM2G079668_T01_PACid:20865865 Unknown Entry	3	5	Indistinguishable	Green	1922.5	22.99	12	74106	73192.6	20865865	GRMZM2G079668	GRMZM2G079668_T01	GRMZM2G079668_T01	PF00012	PTHR19375:SF130,PTHR19375	KOG0102		K03283	GO:0000902,GO:0005524	AT5G49910.1	cpHsc70-2,CPHSC70-2EAT SHOCK PROTEIN 70-2,HSC70-7	chloroplast heat shock protein 70-2	LOC_Os05g23740.1		DnaK family protein, putative, expressed
Indistinguishable Protein Group 86	GRMZM2G079668_T02_PACid_20865866	gnl|db|GRMZM2G079668_T02_PACid:20865866 GRMZM2G079668_T02_PACid:20865866 Unknown Entry	3	5	Indistinguishable	Green	1920.19	22.84	11		73192.6	20865866	GRMZM2G079668	GRMZM2G079668_T02	GRMZM2G079668_T02	PF00012	PTHR19375:SF130,PTHR19375	KOG0102		K03283	GO:0000902,GO:0005524	AT5G49910.1	cpHsc70-2,CPHSC70-2EAT SHOCK PROTEIN 70-2,HSC70-7	chloroplast heat shock protein 70-2	LOC_Os05g23740.1		DnaK family protein, putative, expressed
Indistinguishable Protein Group 88	GRMZM2G015295_T01_PACid_20858919	gnl|db|GRMZM2G015295_T01_PACid:20858919 GRMZM2G015295_T01_PACid:20858919 Unknown Entry	1	1	Indistinguishable	Green	352.85	5.98	3		53918.7	20858919	GRMZM2G015295	GRMZM2G015295_T01	GRMZM2G015295_T01	PF00670,PF05221	PTHR23420	KOG1370	3.3.1.1	K01251	GO:0004013,GO:0006730,GO:0016616,GO:0048037,GO:0055114,GO:0004455,GO:0008652	AT4G13940.1	ATSAHH1,EMB1395,HOG1,MEE58,SAHH1	S-adenosyl-L-homocysteine hydrolase	LOC_Os11g26850.2		erythronate-4-phosphate dehydrogenase, putative, expressed
Indistinguishable Protein Group 88	GRMZM2G015295_T02_PACid_20858920	gnl|db|GRMZM2G015295_T02_PACid:20858920 GRMZM2G015295_T02_PACid:20858920 Unknown Entry	1	1	Indistinguishable	Green	352.85	5.98	3		53918.7	20858920	GRMZM2G015295	GRMZM2G015295_T02	GRMZM2G015295_T02	PF00670,PF05221	PTHR23420	KOG1370	3.3.1.1	K01251	GO:0004013,GO:0016616,GO:0048037,GO:0055114,GO:0006730,GO:0004455,GO:0008652	AT4G13940.1	ATSAHH1,EMB1395,HOG1,MEE58,SAHH1	S-adenosyl-L-homocysteine hydrolase	LOC_Os11g26850.2		erythronate-4-phosphate dehydrogenase, putative, expressed
Indistinguishable Protein Group 88	GRMZM2G015295_T03_PACid_20858921	gnl|db|GRMZM2G015295_T03_PACid:20858921 GRMZM2G015295_T03_PACid:20858921 Unknown Entry	1	1	Indistinguishable	Green	352.85	11.2	3		28853.8	20858921	GRMZM2G015295	GRMZM2G015295_T03	GRMZM2G015295_T03	PF05221	PTHR23420				GO:0004013,GO:0006730	AT4G13940.1	ATSAHH1,EMB1395,HOG1,MEE58,SAHH1	S-adenosyl-L-homocysteine hydrolase	LOC_Os11g26850.2		erythronate-4-phosphate dehydrogenase, putative, expressed
Indistinguishable Protein Group 89	GRMZM2G370852_T01_PACid_20882076	gnl|db|GRMZM2G370852_T01_PACid:20882076 GRMZM2G370852_T01_PACid:20882076 Unknown Entry	1	1	Indistinguishable	Green	375.767	14.85	5	15467	55453.8	20882076	GRMZM2G370852	GRMZM2G370852_T01	GRMZM2G370852_T01	PF00330	PTHR11670:SF16,PTHR11670	KOG0454	4.2.1.33,4.2.1.35	K01703	GO:0008152	AT4G13430.1	ATLEUC1,IIL1	isopropyl malate isomerase large subunit 1	LOC_Os02g03260.1		3-isopropylmalate dehydratase large subunit 2, putative, expressed
Indistinguishable Protein Group 89	GRMZM2G370852_T02_PACid_20882077	gnl|db|GRMZM2G370852_T02_PACid:20882077 GRMZM2G370852_T02_PACid:20882077 Unknown Entry	1	1	Indistinguishable	Green	375.767	14.85	5		55453.8	20882077	GRMZM2G370852	GRMZM2G370852_T02	GRMZM2G370852_T02	PF00330	PTHR11670:SF16,PTHR11670	KOG0454	4.2.1.33,4.2.1.35	K01703	GO:0008152	AT4G13430.1	ATLEUC1,IIL1	isopropyl malate isomerase large subunit 1	LOC_Os02g03260.1		3-isopropylmalate dehydratase large subunit 2, putative, expressed
Indistinguishable Protein Group 89	GRMZM2G370852_T03_PACid_20882078	gnl|db|GRMZM2G370852_T03_PACid:20882078 GRMZM2G370852_T03_PACid:20882078 Unknown Entry	1	1	Indistinguishable	Green	375.767	14.85	5		55453.8	20882078	GRMZM2G370852	GRMZM2G370852_T03	GRMZM2G370852_T03	PF00330	PTHR11670:SF16,PTHR11670	KOG0454	4.2.1.33,4.2.1.35	K01703	GO:0008152	AT4G13430.1	ATLEUC1,IIL1	isopropyl malate isomerase large subunit 1	LOC_Os02g03260.1		3-isopropylmalate dehydratase large subunit 2, putative, expressed
Indistinguishable Protein Group 91	GRMZM2G009936_T01_PACid_20853774	gnl|db|GRMZM2G009936_T01_PACid:20853774 GRMZM2G009936_T01_PACid:20853774 Unknown Entry	1	1	Indistinguishable	Green	691.689	22.52	3		12590.2	20853774	GRMZM2G009936	GRMZM2G009936_T01	GRMZM2G009936_T01	PF01158	PTHR10114	KOG3452		K02920	GO:0003735,GO:0006412,GO:0005622,GO:0005840	AT3G53740.2		Ribosomal protein L36e family protein	LOC_Os01g62350.1		60S ribosomal protein L36-2, putative, expressed
Indistinguishable Protein Group 91	GRMZM2G009936_T02_PACid_20853775	gnl|db|GRMZM2G009936_T02_PACid:20853775 GRMZM2G009936_T02_PACid:20853775 Unknown Entry	1	1	Indistinguishable	Green	691.689	22.52	3		12590.2	20853775	GRMZM2G009936	GRMZM2G009936_T02	GRMZM2G009936_T02	PF01158	PTHR10114	KOG3452		K02920	GO:0003735,GO:0006412,GO:0005622,GO:0005840	AT3G53740.2		Ribosomal protein L36e family protein	LOC_Os01g62350.1		60S ribosomal protein L36-2, putative, expressed
Indistinguishable Protein Group 91	GRMZM2G009936_T03_PACid_20853776	gnl|db|GRMZM2G009936_T03_PACid:20853776 GRMZM2G009936_T03_PACid:20853776 Unknown Entry	1	1	Indistinguishable	Green	691.689	22.52	3		12590.2	20853776	GRMZM2G009936	GRMZM2G009936_T03	GRMZM2G009936_T03	PF01158	PTHR10114	KOG3452		K02920	GO:0003735,GO:0006412,GO:0005622,GO:0005840	AT3G53740.2		Ribosomal protein L36e family protein	LOC_Os01g62350.1		60S ribosomal protein L36-2, putative, expressed
Indistinguishable Protein Group 91	GRMZM5G850966_T02_PACid_20823156	gnl|db|GRMZM5G850966_T02_PACid:20823156 GRMZM5G850966_T02_PACid:20823156 Unknown Entry	1	1	Indistinguishable	Green	691.689	22.52	3	15270	12603.2	20823156	GRMZM5G850966	GRMZM5G850966_T02	GRMZM5G850966_T02	PF01158	PTHR10114	KOG3452		K02920	GO:0003735,GO:0006412,GO:0005622,GO:0005840	AT3G53740.2		Ribosomal protein L36e family protein	LOC_Os01g62350.1		60S ribosomal protein L36-2, putative, expressed
Indistinguishable Protein Group 91	GRMZM5G850966_T03_PACid_20823157	gnl|db|GRMZM5G850966_T03_PACid:20823157 GRMZM5G850966_T03_PACid:20823157 Unknown Entry	1	1	Indistinguishable	Green	691.689	22.52	3		12603.2	20823157	GRMZM5G850966	GRMZM5G850966_T03	GRMZM5G850966_T03	PF01158	PTHR10114	KOG3452		K02920	GO:0003735,GO:0006412,GO:0005622,GO:0005840	AT3G53740.2		Ribosomal protein L36e family protein	LOC_Os01g62350.1		60S ribosomal protein L36-2, putative, expressed
Indistinguishable Protein Group 92	GRMZM2G374971_T01_PACid_20832635	gnl|db|GRMZM2G374971_T01_PACid:20832635 GRMZM2G374971_T01_PACid:20832635 Unknown Entry	1	1	Indistinguishable	Green	392.597	16.74	3		24911.6	20832635	GRMZM2G374971	GRMZM2G374971_T01	GRMZM2G374971_T01	PF00314						AT4G11650.1	ATOSM34,OSM34	osmotin 34	LOC_Os03g46070.1		thaumatin, putative, expressed
Indistinguishable Protein Group 95	GRMZM5G876898_T01_PACid_20844652	gnl|db|GRMZM5G876898_T01_PACid:20844652 GRMZM5G876898_T01_PACid:20844652 Unknown Entry	1	1	Indistinguishable	Green	502.813	18.34	5	19831	44433.8	20844652	GRMZM5G876898	GRMZM5G876898_T01	GRMZM5G876898_T01	PF01571,PF08669	PTHR13847,PTHR13847:SF5	KOG2770	2.1.2.10	K00605	GO:0004047,GO:0006546,GO:0005737	AT1G11860.1		Glycine cleavage T-protein family	LOC_Os04g53230.1		aminomethyltransferase, putative, expressed
Indistinguishable Protein Group 95	GRMZM5G876898_T02_PACid_20844651	gnl|db|GRMZM5G876898_T02_PACid:20844651 GRMZM5G876898_T02_PACid:20844651 Unknown Entry	1	1	Indistinguishable	Green	502.813	17.36	5		47336	20844651	GRMZM5G876898	GRMZM5G876898_T02	GRMZM5G876898_T02	PF01571,PF08669	PTHR13847,PTHR13847:SF5	KOG2770	2.1.2.10	K00605	GO:0004047,GO:0006546,GO:0005737	AT1G11860.1		Glycine cleavage T-protein family	LOC_Os04g53230.1		aminomethyltransferase, putative, expressed
Indistinguishable Protein Group 96	GRMZM2G070422_T01_PACid_20856029	gnl|db|GRMZM2G070422_T01_PACid:20856029 GRMZM2G070422_T01_PACid:20856029 Unknown Entry	2	2	Indistinguishable	Green	2634.29	33.6	9	109676	39235.8	20856029	GRMZM2G070422	GRMZM2G070422_T01	GRMZM2G070422_T01			KOG0725	1.3.1.9	K00208		AT2G05990.1	ENR1,MOD1	NAD(P)-binding Rossmann-fold superfamily protein	LOC_Os08g23810.1		enoyl-acyl-carrier-protein reductase NADH, chloroplast precursor, expressed
Indistinguishable Protein Group 96	GRMZM2G070422_T02_PACid_20856030	gnl|db|GRMZM2G070422_T02_PACid:20856030 GRMZM2G070422_T02_PACid:20856030 Unknown Entry	2	2	Indistinguishable	Green	2634.29	33.6	9		39235.8	20856030	GRMZM2G070422	GRMZM2G070422_T02	GRMZM2G070422_T02			KOG0725	1.3.1.9	K00208		AT2G05990.1	ENR1,MOD1	NAD(P)-binding Rossmann-fold superfamily protein	LOC_Os08g23810.1		enoyl-acyl-carrier-protein reductase NADH, chloroplast precursor, expressed
Indistinguishable Protein Group 100	GRMZM2G013342_T01_PACid_20863355	gnl|db|GRMZM2G013342_T01_PACid:20863355 GRMZM2G013342_T01_PACid:20863355 Unknown Entry	2	2	Indistinguishable	Green	577.55	23.62	3	26269.5	21633.8	20863355	GRMZM2G013342	GRMZM2G013342_T01	GRMZM2G013342_T01	PF02531				K02692	GO:0015979,GO:0009522,GO:0009538	AT4G02770.1	PSAD-1	photosystem I subunit D-1	LOC_Os08g44680.1		photosystem I reaction center subunit II, chloroplast precursor, putative, expressed
Indistinguishable Protein Group 100	GRMZM2G024150_T01_PACid_20882107	gnl|db|GRMZM2G024150_T01_PACid:20882107 GRMZM2G024150_T01_PACid:20882107 Unknown Entry	2	2	Indistinguishable	Green	577.55	19.92	3		25336.2	20882107	GRMZM2G024150	GRMZM2G024150_T01	GRMZM2G024150_T01	PF02531				K02692	GO:0015979,GO:0009522,GO:0009538	AT1G03130.1	PSAD-2	photosystem I subunit D-2	LOC_Os08g44680.1		photosystem I reaction center subunit II, chloroplast precursor, putative, expressed
Indistinguishable Protein Group 101	GRMZM2G086845_T01_PACid_20825006	gnl|db|GRMZM2G086845_T01_PACid:20825006 GRMZM2G086845_T01_PACid:20825006 Unknown Entry	1	1	Indistinguishable	Green	1125.42	27.24	7		34862	20825006	GRMZM2G086845	GRMZM2G086845_T01	GRMZM2G086845_T01	PF00294	PTHR10584,PTHR10584:SF34	KOG2855	2.7.1.4	K00847		AT2G31390.1		pfkB-like carbohydrate kinase family protein	LOC_Os01g66940.1		kinase, pfkB family, putative, expressed
Indistinguishable Protein Group 102	GRMZM2G119169_T01_PACid_20852722	gnl|db|GRMZM2G119169_T01_PACid:20852722 GRMZM2G119169_T01_PACid:20852722 Unknown Entry	2	2	Indistinguishable	Green	928.047	13	4		37043.5	20852722	GRMZM2G119169	GRMZM2G119169_T01	GRMZM2G119169_T01	PF00237	PTHR11593	KOG3353			GO:0003735,GO:0006412,GO:0005622,GO:0005840,GO:0015934	AT1G27400.1		Ribosomal protein L22p/L17e family protein	LOC_Os09g08430.1		ribosomal protein L22, putative, expressed
Indistinguishable Protein Group 102	GRMZM2G119169_T02_PACid_20852723	gnl|db|GRMZM2G119169_T02_PACid:20852723 GRMZM2G119169_T02_PACid:20852723 Unknown Entry	2	2	Indistinguishable	Green	928.047	24.56	4		19633.4	20852723	GRMZM2G119169	GRMZM2G119169_T02	GRMZM2G119169_T02	PF00237	PTHR11593	KOG3353		K02880	GO:0003735,GO:0006412,GO:0005622,GO:0005840,GO:0015934	AT1G67430.1		Ribosomal protein L22p/L17e family protein	LOC_Os09g08430.1		ribosomal protein L22, putative, expressed
Indistinguishable Protein Group 102	GRMZM2G119169_T04_PACid_20852724	gnl|db|GRMZM2G119169_T04_PACid:20852724 GRMZM2G119169_T04_PACid:20852724 Unknown Entry	2	2	Indistinguishable	Green	928.047	27.27	4		17768.3	20852724	GRMZM2G119169	GRMZM2G119169_T04	GRMZM2G119169_T04	PF00237	PTHR11593	KOG3353			GO:0003735,GO:0006412,GO:0005622,GO:0005840,GO:0015934	AT1G27400.1		Ribosomal protein L22p/L17e family protein	LOC_Os09g08430.1		ribosomal protein L22, putative, expressed
Indistinguishable Protein Group 102	GRMZM2G126594_T01_PACid_20821486	gnl|db|GRMZM2G126594_T01_PACid:20821486 GRMZM2G126594_T01_PACid:20821486 Unknown Entry	2	2	Indistinguishable	Green	965.286	33.77	5	7993	17685.2	20821486	GRMZM2G126594	GRMZM2G126594_T01	GRMZM2G126594_T01	PF00237	PTHR11593	KOG3353			GO:0003735,GO:0006412,GO:0005622,GO:0005840,GO:0015934	AT1G27400.1		Ribosomal protein L22p/L17e family protein	LOC_Os09g08430.1		ribosomal protein L22, putative, expressed
Indistinguishable Protein Group 102	GRMZM2G126594_T02_PACid_20821485	gnl|db|GRMZM2G126594_T02_PACid:20821485 GRMZM2G126594_T02_PACid:20821485 Unknown Entry	2	2	Indistinguishable	Green	965.286	30.41	5		19506.3	20821485	GRMZM2G126594	GRMZM2G126594_T02	GRMZM2G126594_T02	PF00237	PTHR11593	KOG3353		K02880	GO:0003735,GO:0006412,GO:0005622,GO:0005840,GO:0015934	AT1G27400.1		Ribosomal protein L22p/L17e family protein	LOC_Os09g08430.1		ribosomal protein L22, putative, expressed
Indistinguishable Protein Group 103	GRMZM2G071450_T01_PACid_20824026	gnl|db|GRMZM2G071450_T01_PACid:20824026 GRMZM2G071450_T01_PACid:20824026 Unknown Entry	1	1	Indistinguishable	Green	603.311	20.65	2	33135	15928	20824026	GRMZM2G071450	GRMZM2G071450_T01	GRMZM2G071450_T01	PF00127				K02638	GO:0005507,GO:0009055	AT1G76100.1	PETE1	plastocyanin 1	LOC_Os06g01210.1		plastocyanin, chloroplast precursor, putative, expressed
Indistinguishable Protein Group 103	GRMZM2G071450_T03_PACid_20824027	gnl|db|GRMZM2G071450_T03_PACid:20824027 GRMZM2G071450_T03_PACid:20824027 Unknown Entry	1	1	Indistinguishable	Green	603.311	20.65	2		15928	20824027	GRMZM2G071450	GRMZM2G071450_T03	GRMZM2G071450_T03	PF00127				K02638	GO:0005507,GO:0009055	AT1G76100.1	PETE1	plastocyanin 1	LOC_Os06g01210.1		plastocyanin, chloroplast precursor, putative, expressed
Indistinguishable Protein Group 104	GRMZM2G069024_T01_PACid_20828591	gnl|db|GRMZM2G069024_T01_PACid:20828591 GRMZM2G069024_T01_PACid:20828591 Unknown Entry	1	1	Indistinguishable	Green	260.86	5.41	5		43660.7	20828591	GRMZM2G069024	GRMZM2G069024_T01	GRMZM2G069024_T01	PF00232	PTHR10353				GO:0004553,GO:0005975	AT1G02850.5	BGLU11	beta glucosidase 11	LOC_Os05g30250.1		Os5bglu19 - beta-glucosidase homologue, similar to G. max isohydroxyurate hydrolase, expressed
Indistinguishable Protein Group 104	GRMZM2G069024_T06_PACid_20828590	gnl|db|GRMZM2G069024_T06_PACid:20828590 GRMZM2G069024_T06_PACid:20828590 Unknown Entry	1	1	Indistinguishable	Green	270.033	6.3	6	44622	57209	20828590	GRMZM2G069024	GRMZM2G069024_T06	GRMZM2G069024_T06	PF00232	PTHR10353	KOG0626			GO:0004553,GO:0005975	AT1G02850.2	BGLU11	beta glucosidase 11	LOC_Os01g70520.1		Os1bglu5 - beta-glucosidase homologue, similar to G. max isohydroxyurate hydrolase, expressed
Indistinguishable Protein Group 105	GRMZM2G100225_T01_PACid_20855719	gnl|db|GRMZM2G100225_T01_PACid:20855719 GRMZM2G100225_T01_PACid:20855719 Unknown Entry	2	2	Indistinguishable	Green	2759	30.61	8	30852	28391.3	20855719	GRMZM2G100225	GRMZM2G100225_T01	GRMZM2G100225_T01	PF00327,PF08079	PTHR11524	KOG3184		K02937	GO:0003735,GO:0006412,GO:0005840	AT3G13580.1		Ribosomal protein L30/L7 family protein	LOC_Os04g51630.1		60S ribosomal protein L7, putative, expressed
Indistinguishable Protein Group 105	GRMZM2G100225_T02_PACid_20855720	gnl|db|GRMZM2G100225_T02_PACid:20855720 GRMZM2G100225_T02_PACid:20855720 Unknown Entry	2	2	Indistinguishable	Green	2759	30.61	8		28391.3	20855720	GRMZM2G100225	GRMZM2G100225_T02	GRMZM2G100225_T02	PF00327,PF08079	PTHR11524	KOG3184		K02937	GO:0003735,GO:0006412,GO:0005840	AT3G13580.1		Ribosomal protein L30/L7 family protein	LOC_Os04g51630.1		60S ribosomal protein L7, putative, expressed
Indistinguishable Protein Group 109	GRMZM2G120563_T06_PACid_20832742	gnl|db|GRMZM2G120563_T06_PACid:20832742 GRMZM2G120563_T06_PACid:20832742 Unknown Entry	1	1	Indistinguishable	Green	532.792	14.04	4	24804	44738.2	20832742	GRMZM2G120563	GRMZM2G120563_T06	GRMZM2G120563_T06	PF00155	PTHR11751:SF29,PTHR11751	KOG0258			GO:0030170,GO:0009058,GO:0016740,GO:0016769	AT1G70580.1	AOAT2,GGT2	alanine-2-oxoglutarate aminotransferase 2	LOC_Os07g01760.1		aminotransferase, classes I and II, domain containing protein, expressed
Indistinguishable Protein Group 109	GRMZM2G120563_T07_PACid_20832743	gnl|db|GRMZM2G120563_T07_PACid:20832743 GRMZM2G120563_T07_PACid:20832743 Unknown Entry	1	1	Indistinguishable	Green	532.792	14.04	4		44738.2	20832743	GRMZM2G120563	GRMZM2G120563_T07	GRMZM2G120563_T07	PF00155	PTHR11751:SF29,PTHR11751	KOG0258			GO:0030170,GO:0009058,GO:0016740,GO:0016769	AT1G70580.1	AOAT2,GGT2	alanine-2-oxoglutarate aminotransferase 2	LOC_Os07g01760.1		aminotransferase, classes I and II, domain containing protein, expressed
Indistinguishable Protein Group 110	GRMZM2G087590_T01_PACid_20830295	gnl|db|GRMZM2G087590_T01_PACid:20830295 GRMZM2G087590_T01_PACid:20830295 Unknown Entry	1	1	Indistinguishable	Green	479.552	12.62	3		32381.5	20830295	GRMZM2G087590	GRMZM2G087590_T01	GRMZM2G087590_T01	PF01789					GO:0005509,GO:0015979,GO:0009523,GO:0009654,GO:0019898	AT1G77090.1		Mog1/PsbP/DUF1795-like photosystem II reaction center PsbP family protein	LOC_Os12g08830.1		thylakoid lumenal 29.8 kDa protein, putative, expressed
Indistinguishable Protein Group 110	GRMZM2G087590_T05_PACid_20830297	gnl|db|GRMZM2G087590_T05_PACid:20830297 GRMZM2G087590_T05_PACid:20830297 Unknown Entry	1	1	Indistinguishable	Green	479.552	22.35	3	9598	18923.4	20830297	GRMZM2G087590	GRMZM2G087590_T05	GRMZM2G087590_T05	PF01789					GO:0005509,GO:0015979,GO:0009523,GO:0009654,GO:0019898	AT1G77090.1		Mog1/PsbP/DUF1795-like photosystem II reaction center PsbP family protein	LOC_Os12g08830.1		thylakoid lumenal 29.8 kDa protein, putative, expressed
Indistinguishable Protein Group 111	GRMZM2G076075_T02_PACid_20847637	gnl|db|GRMZM2G076075_T02_PACid:20847637 GRMZM2G076075_T02_PACid:20847637 Unknown Entry	1	1	Indistinguishable	Green	617.359	9.96	4		61793.8	20847637	GRMZM2G076075	GRMZM2G076075_T02	GRMZM2G076075_T02	PF00342	PTHR11469	KOG2446			GO:0004347,GO:0006094,GO:0006096	AT4G24620.1	PGI,PGI1	phosphoglucose isomerase 1	LOC_Os09g29070.1		glucose-6-phosphate isomerase, putative, expressed
Indistinguishable Protein Group 111	GRMZM2G140614_T01_PACid_20834131	gnl|db|GRMZM2G140614_T01_PACid:20834131 GRMZM2G140614_T01_PACid:20834131 Unknown Entry	1	1	Indistinguishable	Green	633.083	13.13	7	43564	68052.4	20834131	GRMZM2G140614	GRMZM2G140614_T01	GRMZM2G140614_T01	PF00342	PTHR11469	KOG2446	5.3.1.9	K01810	GO:0004347,GO:0006094,GO:0006096	AT4G24620.1	PGI,PGI1	phosphoglucose isomerase 1	LOC_Os09g29070.1		glucose-6-phosphate isomerase, putative, expressed
Indistinguishable Protein Group 111	GRMZM2G140614_T02_PACid_20834130	gnl|db|GRMZM2G140614_T02_PACid:20834130 GRMZM2G140614_T02_PACid:20834130 Unknown Entry	1	1	Indistinguishable	Green	633.083	12.76	7		70089.8	20834130	GRMZM2G140614	GRMZM2G140614_T02	GRMZM2G140614_T02	PF00342	PTHR11469	KOG2446	5.3.1.9	K01810	GO:0004347,GO:0006094,GO:0006096	AT4G24620.1	PGI,PGI1	phosphoglucose isomerase 1	LOC_Os09g29070.1		glucose-6-phosphate isomerase, putative, expressed
Indistinguishable Protein Group 112	GRMZM2G038636_T01_PACid_20833772	gnl|db|GRMZM2G038636_T01_PACid:20833772 GRMZM2G038636_T01_PACid:20833772 Unknown Entry	1	1	Indistinguishable	Green	2631.8	12.78	4		39536.4	20833772	GRMZM2G038636	GRMZM2G038636_T01	GRMZM2G038636_T01	PF00112,PF08246	PTHR12411:SF50,PTHR12411	KOG1543	3.4.22.16	K01366	GO:0008234,GO:0006508	AT5G60360.1	AALP,ALP,SAG2	aleurain-like protease	LOC_Os09g27030.2		oryzain gamma chain precursor, putative, expressed
Indistinguishable Protein Group 113	GRMZM2G327595_T01_PACid_20842171	gnl|db|GRMZM2G327595_T01_PACid:20842171 GRMZM2G327595_T01_PACid:20842171 Unknown Entry	1	1	Indistinguishable	Green	320.925	12.93	5		60629.5	20842171	GRMZM2G327595	GRMZM2G327595_T01	GRMZM2G327595_T01	PF00450	PTHR11802:SF8,PTHR11802	KOG1282			GO:0004185,GO:0006508	AT3G63470.1	scpl40	serine carboxypeptidase-like 40	LOC_Os07g46350.1		OsSCP40 - Putative Serine Carboxypeptidase homologue, expressed
Indistinguishable Protein Group 113	GRMZM2G433767_T01_PACid_20836255	gnl|db|GRMZM2G433767_T01_PACid:20836255 GRMZM2G433767_T01_PACid:20836255 Unknown Entry	1	1	Indistinguishable	Green	320.925	13.74	5	66746	56647.2	20836255	GRMZM2G433767	GRMZM2G433767_T01	GRMZM2G433767_T01	PF00450	PTHR11802:SF8,PTHR11802	KOG1282			GO:0004185,GO:0006508	AT3G63470.1	scpl40	serine carboxypeptidase-like 40	LOC_Os07g46350.1		OsSCP40 - Putative Serine Carboxypeptidase homologue, expressed
Indistinguishable Protein Group 113	GRMZM2G433767_T02_PACid_20836254	gnl|db|GRMZM2G433767_T02_PACid:20836254 GRMZM2G433767_T02_PACid:20836254 Unknown Entry	1	1	Indistinguishable	Green	320.925	12.44	5		62732.4	20836254	GRMZM2G433767	GRMZM2G433767_T02	GRMZM2G433767_T02	PF00450	PTHR11802:SF8,PTHR11802	KOG1282			GO:0004185,GO:0006508	AT3G63470.1	scpl40	serine carboxypeptidase-like 40	LOC_Os07g46350.1		OsSCP40 - Putative Serine Carboxypeptidase homologue, expressed
Indistinguishable Protein Group 114	GRMZM2G043737_T01_PACid_20873295	gnl|db|GRMZM2G043737_T01_PACid:20873295 GRMZM2G043737_T01_PACid:20873295 Unknown Entry	2	2	Indistinguishable	Green	418.439	16.27	2		19013.6	20873295	GRMZM2G043737	GRMZM2G043737_T01	GRMZM2G043737_T01	PF03501	PTHR12146	KOG3344		K02947		AT4G25740.1		RNA binding Plectin/S10 domain-containing protein	LOC_Os04g35090.1		40S ribosomal protein S10, putative, expressed
Indistinguishable Protein Group 114	GRMZM2G043737_T05_PACid_20873296	gnl|db|GRMZM2G043737_T05_PACid:20873296 GRMZM2G043737_T05_PACid:20873296 Unknown Entry	2	2	Indistinguishable	Green	418.439	16.56	2	8656.5	18639.3	20873296	GRMZM2G043737	GRMZM2G043737_T05	GRMZM2G043737_T05	PF03501	PTHR12146	KOG3344		K02947		AT4G25740.1		RNA binding Plectin/S10 domain-containing protein	LOC_Os04g35090.1		40S ribosomal protein S10, putative, expressed
Indistinguishable Protein Group 114	GRMZM2G050925_T01_PACid_20848148	gnl|db|GRMZM2G050925_T01_PACid:20848148 GRMZM2G050925_T01_PACid:20848148 Unknown Entry	2	2	Indistinguishable	Green	418.439	14.92	2		20283.9	20848148	GRMZM2G050925	GRMZM2G050925_T01	GRMZM2G050925_T01	PF03501	PTHR12146	KOG3344		K02947		AT4G25740.1		RNA binding Plectin/S10 domain-containing protein	LOC_Os04g35090.1		40S ribosomal protein S10, putative, expressed
Indistinguishable Protein Group 116	GRMZM2G082087_T01_PACid_20858965	gnl|db|GRMZM2G082087_T01_PACid:20858965 GRMZM2G082087_T01_PACid:20858965 Unknown Entry	1	0	Indistinguishable	-						20858965	GRMZM2G082087	GRMZM2G082087_T01	GRMZM2G082087_T01	PF00724	PTHR22893,PTHR22893:SF13				GO:0010181,GO:0016491,GO:0055114	AT2G06050.1	DDE1,OPR3	oxophytodienoate-reductase 3	LOC_Os08g35740.1		12-oxophytodienoate reductase, putative, expressed
Indistinguishable Protein Group 116	GRMZM2G082087_T02_PACid_20858964	gnl|db|GRMZM2G082087_T02_PACid:20858964 GRMZM2G082087_T02_PACid:20858964 Unknown Entry	1	1	Indistinguishable	Green	479.538	22.81	6	31508	44449	20858964	GRMZM2G082087	GRMZM2G082087_T02	GRMZM2G082087_T02	PF00724	PTHR22893,PTHR22893:SF13	KOG0134	1.3.1.42	K05894	GO:0010181,GO:0016491,GO:0055114	AT2G06050.1	DDE1,OPR3	oxophytodienoate-reductase 3	LOC_Os08g35740.1		12-oxophytodienoate reductase, putative, expressed
Indistinguishable Protein Group 117	GRMZM2G094497_T01_PACid_20836838	gnl|db|GRMZM2G094497_T01_PACid:20836838 GRMZM2G094497_T01_PACid:20836838 Unknown Entry	1	1	Indistinguishable	Green	539.741	21.56	8		54202.7	20836838	GRMZM2G094497	GRMZM2G094497_T01	GRMZM2G094497_T01	PF00006,PF02874,PF00306	PTHR15184:SF11,PTHR15184	KOG1351	3.6.3.14	K02147	GO:0005524,GO:0016820,GO:0015991,GO:0033178,GO:0046933,GO:0046961,GO:0015992,GO:0046034,GO:0016469	AT4G38510.5		ATPase, V1 complex, subunit B protein	LOC_Os06g37180.1		ATP synthase, putative, expressed
Indistinguishable Protein Group 117	GRMZM2G181151_T01_PACid_20822912	gnl|db|GRMZM2G181151_T01_PACid:20822912 GRMZM2G181151_T01_PACid:20822912 Unknown Entry	1	1	Indistinguishable	Green	539.741	21.56	8		54175.6	20822912	GRMZM2G181151	GRMZM2G181151_T01	GRMZM2G181151_T01	PF00006,PF02874,PF00306	PTHR15184:SF11,PTHR15184	KOG1351	3.6.3.14	K02147	GO:0005524,GO:0016820,GO:0015991,GO:0033178,GO:0046933,GO:0046961,GO:0015992,GO:0046034,GO:0016469	AT4G38510.5		ATPase, V1 complex, subunit B protein	LOC_Os06g37180.1		ATP synthase, putative, expressed
Indistinguishable Protein Group 117	GRMZM2G181151_T02_PACid_20822913	gnl|db|GRMZM2G181151_T02_PACid:20822913 GRMZM2G181151_T02_PACid:20822913 Unknown Entry	1	1	Indistinguishable	Green	539.741	21.56	8		54175.6	20822913	GRMZM2G181151	GRMZM2G181151_T02	GRMZM2G181151_T02	PF00006,PF02874,PF00306	PTHR15184:SF11,PTHR15184	KOG1351	3.6.3.14	K02147	GO:0005524,GO:0016820,GO:0015991,GO:0033178,GO:0046933,GO:0046961,GO:0015992,GO:0046034,GO:0016469	AT4G38510.5		ATPase, V1 complex, subunit B protein	LOC_Os06g37180.1		ATP synthase, putative, expressed
Indistinguishable Protein Group 117	GRMZM2G181151_T03_PACid_20822914	gnl|db|GRMZM2G181151_T03_PACid:20822914 GRMZM2G181151_T03_PACid:20822914 Unknown Entry	1	1	Indistinguishable	Green	537.449	27.49	7		42118.1	20822914	GRMZM2G181151	GRMZM2G181151_T03	GRMZM2G181151_T03	PF00006,PF02874	PTHR15184:SF11,PTHR15184	KOG1351			GO:0005524,GO:0046933,GO:0046961,GO:0015992,GO:0046034,GO:0016469	AT1G20260.1		ATPase, V1 complex, subunit B protein	LOC_Os06g37180.1		ATP synthase, putative, expressed
Indistinguishable Protein Group 119	GRMZM2G058675_T01_PACid_20839684	gnl|db|GRMZM2G058675_T01_PACid:20839684 GRMZM2G058675_T01_PACid:20839684 Unknown Entry	1	1	Indistinguishable	Green	248.656	5.01	2		50055.3	20839684	GRMZM2G058675	GRMZM2G058675_T01	GRMZM2G058675_T01	PF00171	PTHR11699,PTHR11699:SF46	KOG2450			GO:0016491,GO:0008152,GO:0055114	AT1G23800.1	ALDH2B,ALDH2B7	aldehyde dehydrogenase 2B7	LOC_Os06g15990.1		aldehyde dehydrogenase, putative, expressed
Indistinguishable Protein Group 119	GRMZM2G058675_T02_PACid_20839683	gnl|db|GRMZM2G058675_T02_PACid:20839683 GRMZM2G058675_T02_PACid:20839683 Unknown Entry	1	1	Indistinguishable	Green	277.702	8.74	3	50520	59788.5	20839683	GRMZM2G058675	GRMZM2G058675_T02	GRMZM2G058675_T02	PF00171	PTHR11699,PTHR11699:SF46	KOG2450	1.2.1.3	K00128	GO:0016491,GO:0008152,GO:0055114	AT1G23800.1	ALDH2B,ALDH2B7	aldehyde dehydrogenase 2B7	LOC_Os06g15990.1		aldehyde dehydrogenase, putative, expressed
Indistinguishable Protein Group 121	GRMZM2G071089_T01_PACid_20878133	gnl|db|GRMZM2G071089_T01_PACid:20878133 GRMZM2G071089_T01_PACid:20878133 Unknown Entry	1	1	Indistinguishable	Green	394.906	21.76	5	23189	24983.4	20878133	GRMZM2G071089	GRMZM2G071089_T01	GRMZM2G071089_T01	PF05558	PTHR22683,PTHR22683:SF34					AT4G20260.1	ATPCAP1,PCAP1	plasma-membrane associated cation-binding protein 1	LOC_Os02g18410.1		salt stress root protein RS1, putative, expressed
Indistinguishable Protein Group 121	GRMZM2G071089_T02_PACid_20878134	gnl|db|GRMZM2G071089_T02_PACid:20878134 GRMZM2G071089_T02_PACid:20878134 Unknown Entry	1	0	Indistinguishable	-						20878134	GRMZM2G071089	GRMZM2G071089_T02	GRMZM2G071089_T02	PF05558	PTHR22683,PTHR22683:SF34					AT4G20260.5	ATPCAP1,PCAP1	plasma-membrane associated cation-binding protein 1	LOC_Os02g18410.1		salt stress root protein RS1, putative, expressed
Indistinguishable Protein Group 122	GRMZM2G081268_T01_PACid_20880888	gnl|db|GRMZM2G081268_T01_PACid:20880888 GRMZM2G081268_T01_PACid:20880888 Unknown Entry	1	1	Indistinguishable	Green	321.228	15.59	4	17444	37523.9	20880888	GRMZM2G081268	GRMZM2G081268_T01	GRMZM2G081268_T01	PF00903	PTHR10374,PTHR10374:SF0	KOG2943	4.4.1.5	K01759		AT1G67280.1		Glyoxalase/Bleomycin resistance protein/Dioxygenase superfamily protein	LOC_Os02g17920.1		glyoxalase family protein, putative, expressed
Indistinguishable Protein Group 122	GRMZM2G081268_T02_PACid_20880889	gnl|db|GRMZM2G081268_T02_PACid:20880889 GRMZM2G081268_T02_PACid:20880889 Unknown Entry	1	1	Indistinguishable	Green	321.228	15.59	4		37523.9	20880889	GRMZM2G081268	GRMZM2G081268_T02	GRMZM2G081268_T02	PF00903	PTHR10374,PTHR10374:SF0	KOG2943	4.4.1.5	K01759		AT1G67280.1		Glyoxalase/Bleomycin resistance protein/Dioxygenase superfamily protein	LOC_Os02g17920.1		glyoxalase family protein, putative, expressed
Indistinguishable Protein Group 122	GRMZM2G081268_T03_PACid_20880890	gnl|db|GRMZM2G081268_T03_PACid:20880890 GRMZM2G081268_T03_PACid:20880890 Unknown Entry	1	1	Indistinguishable	Green	321.228	15.59	4		37553.9	20880890	GRMZM2G081268	GRMZM2G081268_T03	GRMZM2G081268_T03	PF00903	PTHR10374,PTHR10374:SF0	KOG2943	4.4.1.5	K01759		AT1G67280.1		Glyoxalase/Bleomycin resistance protein/Dioxygenase superfamily protein	LOC_Os02g17920.1		glyoxalase family protein, putative, expressed
Indistinguishable Protein Group 124	GRMZM2G025854_T01_PACid_20826512	gnl|db|GRMZM2G025854_T01_PACid:20826512 GRMZM2G025854_T01_PACid:20826512 Unknown Entry	1	1	Indistinguishable	Green	269.567	11.74	5		66130	20826512	GRMZM2G025854	GRMZM2G025854_T01	GRMZM2G025854_T01	PF02878,PF02879,PF00408,PF02880	PTHR22573,PTHR22573:SF5	KOG0625	5.4.2.2	K01835	GO:0016868,GO:0005975	AT5G51820.1	ATPGMP,PGM,PGM1,STF1	phosphoglucomutase	LOC_Os10g11140.1		phosphoglucomutase, putative, expressed
Indistinguishable Protein Group 124	GRMZM2G025854_T02_PACid_20826515	gnl|db|GRMZM2G025854_T02_PACid:20826515 GRMZM2G025854_T02_PACid:20826515 Unknown Entry	1	1	Indistinguishable	Green	269.567	13.03	5	81681	60106.8	20826515	GRMZM2G025854	GRMZM2G025854_T02	GRMZM2G025854_T02	PF02878,PF02879,PF00408,PF02880	PTHR22573,PTHR22573:SF5	KOG0625	5.4.2.2	K01835	GO:0016868,GO:0005975	AT5G51820.1	ATPGMP,PGM,PGM1,STF1	phosphoglucomutase	LOC_Os10g11140.1		phosphoglucomutase, putative, expressed
Indistinguishable Protein Group 124	GRMZM2G025854_T03_PACid_20826513	gnl|db|GRMZM2G025854_T03_PACid:20826513 GRMZM2G025854_T03_PACid:20826513 Unknown Entry	1	1	Indistinguishable	Green	269.567	11.74	5		66130	20826513	GRMZM2G025854	GRMZM2G025854_T03	GRMZM2G025854_T03	PF02878,PF02879,PF00408,PF02880	PTHR22573,PTHR22573:SF5	KOG0625	5.4.2.2	K01835	GO:0016868,GO:0005975	AT5G51820.1	ATPGMP,PGM,PGM1,STF1	phosphoglucomutase	LOC_Os10g11140.1		phosphoglucomutase, putative, expressed
Indistinguishable Protein Group 124	GRMZM2G025854_T04_PACid_20826514	gnl|db|GRMZM2G025854_T04_PACid:20826514 GRMZM2G025854_T04_PACid:20826514 Unknown Entry	1	1	Indistinguishable	Green	269.567	11.74	5		66130	20826514	GRMZM2G025854	GRMZM2G025854_T04	GRMZM2G025854_T04	PF02878,PF02879,PF00408,PF02880	PTHR22573,PTHR22573:SF5	KOG0625	5.4.2.2	K01835	GO:0016868,GO:0005975	AT5G51820.1	ATPGMP,PGM,PGM1,STF1	phosphoglucomutase	LOC_Os10g11140.1		phosphoglucomutase, putative, expressed
Indistinguishable Protein Group 125	GRMZM2G040164_T01_PACid_20832565	gnl|db|GRMZM2G040164_T01_PACid:20832565 GRMZM2G040164_T01_PACid:20832565 Unknown Entry	1	1	Indistinguishable	Green	1623.34	28.14	5	43767	28981.8	20832565	GRMZM2G040164	GRMZM2G040164_T01	GRMZM2G040164_T01	PF00227	PTHR11599,PTHR11599:SF5	KOG0185	3.4.25.1	K02736	GO:0004298,GO:0051603,GO:0005839	AT1G56450.1	PBG1	20S proteasome beta subunit G1	LOC_Os09g33986.2		peptidase, T1 family, putative, expressed
Indistinguishable Protein Group 125	GRMZM2G040164_T02_PACid_20832566	gnl|db|GRMZM2G040164_T02_PACid:20832566 GRMZM2G040164_T02_PACid:20832566 Unknown Entry	1	1	Indistinguishable	Green	1623.34	28.14	5		28981.8	20832566	GRMZM2G040164	GRMZM2G040164_T02	GRMZM2G040164_T02	PF00227	PTHR11599,PTHR11599:SF5	KOG0185	3.4.25.1	K02736	GO:0004298,GO:0051603,GO:0005839	AT1G56450.1	PBG1	20S proteasome beta subunit G1	LOC_Os09g33986.2		peptidase, T1 family, putative, expressed
Indistinguishable Protein Group 126	GRMZM2G041369_T01_PACid_20848177	gnl|db|GRMZM2G041369_T01_PACid:20848177 GRMZM2G041369_T01_PACid:20848177 Unknown Entry	1	1	Indistinguishable	Green	889.754	20.36	5		44450.7	20848177	GRMZM2G041369	GRMZM2G041369_T01	GRMZM2G041369_T01	PF02450	PTHR11440:SF31,PTHR11440	KOG2369			GO:0008374,GO:0006629,GO:0004607	AT1G27480.1		alpha/beta-Hydrolases superfamily protein	LOC_Os02g37800.1		lecithin:cholesterol acyltransferase, putative, expressed
Indistinguishable Protein Group 126	GRMZM2G352855_T01_PACid_20848028	gnl|db|GRMZM2G352855_T01_PACid:20848028 GRMZM2G352855_T01_PACid:20848028 Unknown Entry	1	1	Indistinguishable	Green	927.833	23.46	6		49229.3	20848028	GRMZM2G352855	GRMZM2G352855_T01	GRMZM2G352855_T01	PF02450	PTHR11440:SF31,PTHR11440	KOG2369			GO:0008374,GO:0006629,GO:0004607	AT1G27480.1		alpha/beta-Hydrolases superfamily protein	LOC_Os02g37800.1		lecithin:cholesterol acyltransferase, putative, expressed
Indistinguishable Protein Group 126	GRMZM2G352855_T02_PACid_20848032	gnl|db|GRMZM2G352855_T02_PACid:20848032 GRMZM2G352855_T02_PACid:20848032 Unknown Entry	1	1	Indistinguishable	Green	927.833	32.39	6	19343	35605.9	20848032	GRMZM2G352855	GRMZM2G352855_T02	GRMZM2G352855_T02	PF02450	PTHR11440:SF31,PTHR11440				GO:0008374,GO:0006629,GO:0004607	AT1G27480.1		alpha/beta-Hydrolases superfamily protein	LOC_Os02g37800.1		lecithin:cholesterol acyltransferase, putative, expressed
Indistinguishable Protein Group 126	GRMZM2G352855_T03_PACid_20848029	gnl|db|GRMZM2G352855_T03_PACid:20848029 GRMZM2G352855_T03_PACid:20848029 Unknown Entry	1	1	Indistinguishable	Green	927.833	23.46	6		49229.3	20848029	GRMZM2G352855	GRMZM2G352855_T03	GRMZM2G352855_T03	PF02450	PTHR11440:SF31,PTHR11440	KOG2369			GO:0008374,GO:0006629,GO:0004607	AT1G27480.1		alpha/beta-Hydrolases superfamily protein	LOC_Os02g37800.1		lecithin:cholesterol acyltransferase, putative, expressed
Indistinguishable Protein Group 126	GRMZM2G352855_T04_PACid_20848030	gnl|db|GRMZM2G352855_T04_PACid:20848030 GRMZM2G352855_T04_PACid:20848030 Unknown Entry	1	1	Indistinguishable	Green	927.833	23.46	6		49229.3	20848030	GRMZM2G352855	GRMZM2G352855_T04	GRMZM2G352855_T04	PF02450	PTHR11440:SF31,PTHR11440	KOG2369			GO:0008374,GO:0006629,GO:0004607	AT1G27480.1		alpha/beta-Hydrolases superfamily protein	LOC_Os02g37800.1		lecithin:cholesterol acyltransferase, putative, expressed
Indistinguishable Protein Group 126	GRMZM2G352855_T05_PACid_20848031	gnl|db|GRMZM2G352855_T05_PACid:20848031 GRMZM2G352855_T05_PACid:20848031 Unknown Entry	1	1	Indistinguishable	Green	927.833	23.52	6		49142.3	20848031	GRMZM2G352855	GRMZM2G352855_T05	GRMZM2G352855_T05	PF02450	PTHR11440:SF31,PTHR11440	KOG2369			GO:0008374,GO:0006629,GO:0004607	AT1G27480.1		alpha/beta-Hydrolases superfamily protein	LOC_Os02g37800.1		lecithin:cholesterol acyltransferase, putative, expressed
Indistinguishable Protein Group 126	GRMZM2G352855_T06_PACid_20848033	gnl|db|GRMZM2G352855_T06_PACid:20848033 GRMZM2G352855_T06_PACid:20848033 Unknown Entry	1	1	Indistinguishable	Green	927.833	32.39	6		35605.9	20848033	GRMZM2G352855	GRMZM2G352855_T06	GRMZM2G352855_T06	PF02450	PTHR11440:SF31,PTHR11440				GO:0008374,GO:0006629,GO:0004607	AT1G27480.1		alpha/beta-Hydrolases superfamily protein	LOC_Os02g37800.1		lecithin:cholesterol acyltransferase, putative, expressed
Indistinguishable Protein Group 129	GRMZM2G033799_T01_PACid_20850554	gnl|db|GRMZM2G033799_T01_PACid:20850554 GRMZM2G033799_T01_PACid:20850554 Unknown Entry	1	1	Indistinguishable	Green	607.448	27.33	9	18570	49649.7	20850554	GRMZM2G033799	GRMZM2G033799_T01	GRMZM2G033799_T01	PF00155	PTHR11751:SF35,PTHR11751	KOG0257			GO:0030170,GO:0009058,GO:0016740,GO:0016769	AT2G22250.2	AAT,ATAAT,MEE17	aspartate aminotransferase	LOC_Os01g65090.1		aminotransferase, classes I and II, domain containing protein, expressed
Indistinguishable Protein Group 129	GRMZM2G033799_T02_PACid_20850555	gnl|db|GRMZM2G033799_T02_PACid:20850555 GRMZM2G033799_T02_PACid:20850555 Unknown Entry	1	1	Indistinguishable	Green	563.137	21.24	6		49453.4	20850555	GRMZM2G033799	GRMZM2G033799_T02	GRMZM2G033799_T02	PF00155	PTHR11751:SF35,PTHR11751	KOG0257			GO:0030170,GO:0009058,GO:0016740,GO:0016769	AT2G22250.2	AAT,ATAAT,MEE17	aspartate aminotransferase	LOC_Os01g65090.1		aminotransferase, classes I and II, domain containing protein, expressed
Indistinguishable Protein Group 129	GRMZM2G033799_T03_PACid_20850556	gnl|db|GRMZM2G033799_T03_PACid:20850556 GRMZM2G033799_T03_PACid:20850556 Unknown Entry	1	1	Indistinguishable	Green	563.137	24.87	6		41630.5	20850556	GRMZM2G033799	GRMZM2G033799_T03	GRMZM2G033799_T03	PF00155	PTHR11751:SF35,PTHR11751	KOG0257			GO:0030170,GO:0009058,GO:0016740,GO:0016769	AT2G22250.2	AAT,ATAAT,MEE17	aspartate aminotransferase	LOC_Os01g65090.1		aminotransferase, classes I and II, domain containing protein, expressed
Indistinguishable Protein Group 133	GRMZM2G043291_T01_PACid_20863364	gnl|db|GRMZM2G043291_T01_PACid:20863364 GRMZM2G043291_T01_PACid:20863364 Unknown Entry	1	1	Indistinguishable	Green	1811.82	28.48	7		34088.7	20863364	GRMZM2G043291	GRMZM2G043291_T01	GRMZM2G043291_T01		PTHR11260:SF42,PTHR11260	KOG0406				AT3G55040.1	GSTL2	glutathione transferase lambda 2	LOC_Os03g17470.1		IN2-1 protein, putative, expressed
Indistinguishable Protein Group 133	GRMZM2G043291_T02_PACid_20863365	gnl|db|GRMZM2G043291_T02_PACid:20863365 GRMZM2G043291_T02_PACid:20863365 Unknown Entry	1	1	Indistinguishable	Green	1811.82	28.76	7	8116	33790.3	20863365	GRMZM2G043291	GRMZM2G043291_T02	GRMZM2G043291_T02		PTHR11260:SF42,PTHR11260	KOG0406				AT3G55040.1	GSTL2	glutathione transferase lambda 2	LOC_Os03g17470.1		IN2-1 protein, putative, expressed
Indistinguishable Protein Group 134	GRMZM2G075624_T01_PACid_20877663	gnl|db|GRMZM2G075624_T01_PACid:20877663 GRMZM2G075624_T01_PACid:20877663 Unknown Entry	1	0	Indistinguishable	-						20877663	GRMZM2G075624	GRMZM2G075624_T01	GRMZM2G075624_T01	PF00838	PTHR11991	KOG1727				AT3G16640.1	TCTP	translationally controlled tumor protein	LOC_Os11g43900.1		translationally-controlled tumor protein, putative, expressed
Indistinguishable Protein Group 134	GRMZM2G075624_T02_PACid_20877662	gnl|db|GRMZM2G075624_T02_PACid:20877662 GRMZM2G075624_T02_PACid:20877662 Unknown Entry	1	0	Indistinguishable	-						20877662	GRMZM2G075624	GRMZM2G075624_T02	GRMZM2G075624_T02	PF00838	PTHR11991	KOG1727				AT3G16640.1	TCTP	translationally controlled tumor protein	LOC_Os11g43900.1		translationally-controlled tumor protein, putative, expressed
Indistinguishable Protein Group 134	GRMZM2G108474_T01_PACid_20880118	gnl|db|GRMZM2G108474_T01_PACid:20880118 GRMZM2G108474_T01_PACid:20880118 Unknown Entry	1	0	Indistinguishable	-						20880118	GRMZM2G108474	GRMZM2G108474_T01	GRMZM2G108474_T01	PF00838	PTHR11991	KOG1727				AT3G16640.1	TCTP	translationally controlled tumor protein	LOC_Os11g43900.1		translationally-controlled tumor protein, putative, expressed
Indistinguishable Protein Group 134	GRMZM2G108474_T02_PACid_20880117	gnl|db|GRMZM2G108474_T02_PACid:20880117 GRMZM2G108474_T02_PACid:20880117 Unknown Entry	1	0	Indistinguishable	-						20880117	GRMZM2G108474	GRMZM2G108474_T02	GRMZM2G108474_T02	PF00838	PTHR11991	KOG1727				AT3G16640.1	TCTP	translationally controlled tumor protein	LOC_Os11g43900.1		translationally-controlled tumor protein, putative, expressed
Indistinguishable Protein Group 134	GRMZM2G108474_T04_PACid_20880121	gnl|db|GRMZM2G108474_T04_PACid:20880121 GRMZM2G108474_T04_PACid:20880121 Unknown Entry	1	0	Indistinguishable	-						20880121	GRMZM2G108474	GRMZM2G108474_T04	GRMZM2G108474_T04	PF00838	PTHR11991					AT3G16640.1	TCTP	translationally controlled tumor protein	LOC_Os11g43900.1		translationally-controlled tumor protein, putative, expressed
Indistinguishable Protein Group 134	GRMZM2G108474_T05_PACid_20880120	gnl|db|GRMZM2G108474_T05_PACid:20880120 GRMZM2G108474_T05_PACid:20880120 Unknown Entry	1	0	Indistinguishable	-						20880120	GRMZM2G108474	GRMZM2G108474_T05	GRMZM2G108474_T05	PF00838	PTHR11991	KOG1727				AT3G16640.1	TCTP	translationally controlled tumor protein	LOC_Os11g43900.2		translationally-controlled tumor protein, putative, expressed
Indistinguishable Protein Group 136	GRMZM2G047971_T01_PACid_20844858	gnl|db|GRMZM2G047971_T01_PACid:20844858 GRMZM2G047971_T01_PACid:20844858 Unknown Entry	1	1	Indistinguishable	Green	1186.39	23.88	3		16025.8	20844858	GRMZM2G047971	GRMZM2G047971_T01	GRMZM2G047971_T01	PF01655	PTHR23413	KOG0878		K02912	GO:0003735,GO:0006412,GO:0005622,GO:0005840	AT4G18100.1		Ribosomal protein L32e	LOC_Os08g41300.1		60S ribosomal protein L32, putative, expressed
Indistinguishable Protein Group 136	GRMZM2G047971_T02_PACid_20844859	gnl|db|GRMZM2G047971_T02_PACid:20844859 GRMZM2G047971_T02_PACid:20844859 Unknown Entry	1	1	Indistinguishable	Green	1186.39	24.06	3		15938.8	20844859	GRMZM2G047971	GRMZM2G047971_T02	GRMZM2G047971_T02	PF01655	PTHR23413	KOG0878		K02912	GO:0003735,GO:0006412,GO:0005622,GO:0005840	AT4G18100.1		Ribosomal protein L32e	LOC_Os08g41300.1		60S ribosomal protein L32, putative, expressed
Indistinguishable Protein Group 136	GRMZM2G065868_T01_PACid_20833705	gnl|db|GRMZM2G065868_T01_PACid:20833705 GRMZM2G065868_T01_PACid:20833705 Unknown Entry	1	1	Indistinguishable	Green	1069.43	29.63	2		9550	20833705	GRMZM2G065868	GRMZM2G065868_T01	GRMZM2G065868_T01	PF01655	PTHR23413				GO:0003735,GO:0006412,GO:0005622,GO:0005840	AT4G18100.1		Ribosomal protein L32e	LOC_Os09g32500.1		60S ribosomal protein L32, putative, expressed
Indistinguishable Protein Group 136	GRMZM2G065868_T02_PACid_20833706	gnl|db|GRMZM2G065868_T02_PACid:20833706 GRMZM2G065868_T02_PACid:20833706 Unknown Entry	1	1	Indistinguishable	Green	1069.43	29.63	2		9550	20833706	GRMZM2G065868	GRMZM2G065868_T02	GRMZM2G065868_T02	PF01655	PTHR23413				GO:0003735,GO:0006412,GO:0005622,GO:0005840	AT4G18100.1		Ribosomal protein L32e	LOC_Os09g32500.1		60S ribosomal protein L32, putative, expressed
Indistinguishable Protein Group 136	GRMZM2G065868_T03_PACid_20833704	gnl|db|GRMZM2G065868_T03_PACid:20833704 GRMZM2G065868_T03_PACid:20833704 Unknown Entry	1	1	Indistinguishable	Green	1186.39	24.06	3	21122	15938.8	20833704	GRMZM2G065868	GRMZM2G065868_T03	GRMZM2G065868_T03	PF01655	PTHR23413	KOG0878		K02912	GO:0003735,GO:0006412,GO:0005622,GO:0005840	AT4G18100.1		Ribosomal protein L32e	LOC_Os08g41300.1		60S ribosomal protein L32, putative, expressed
Indistinguishable Protein Group 136	GRMZM2G065868_T04_PACid_20833703	gnl|db|GRMZM2G065868_T04_PACid:20833703 GRMZM2G065868_T04_PACid:20833703 Unknown Entry	1	1	Indistinguishable	Green	1186.39	23.88	3		16025.8	20833703	GRMZM2G065868	GRMZM2G065868_T04	GRMZM2G065868_T04	PF01655	PTHR23413	KOG0878		K02912	GO:0003735,GO:0006412,GO:0005622,GO:0005840	AT4G18100.1		Ribosomal protein L32e	LOC_Os08g41300.1		60S ribosomal protein L32, putative, expressed
Indistinguishable Protein Group 138	GRMZM2G108780_T01_PACid_20822740	gnl|db|GRMZM2G108780_T01_PACid:20822740 GRMZM2G108780_T01_PACid:20822740 Unknown Entry	1	1	Indistinguishable	Green	852.163	32.06	3		14215.3	20822740	GRMZM2G108780	GRMZM2G108780_T01	GRMZM2G108780_T01	PF00235	PTHR11604	KOG1755			GO:0003779,GO:0007010,GO:0015629,GO:0030036	AT2G19770.1	PRF5	profilin 5	LOC_Os06g05880.1		profilin domain containing protein, expressed
Indistinguishable Protein Group 138	GRMZM5G877388_T02_PACid_20841016	gnl|db|GRMZM5G877388_T02_PACid:20841016 GRMZM5G877388_T02_PACid:20841016 Unknown Entry	1	1	Indistinguishable	Green	852.163	32.06	3		14228.3	20841016	GRMZM5G877388	GRMZM5G877388_T02	GRMZM5G877388_T02	PF00235	PTHR11604	KOG1755			GO:0003779,GO:0007010,GO:0015629,GO:0030036	AT2G19770.1	PRF5	profilin 5	LOC_Os06g05880.1		profilin domain containing protein, expressed
Indistinguishable Protein Group 139	GRMZM2G097457_T01_PACid_20854734	gnl|db|GRMZM2G097457_T01_PACid:20854734 GRMZM2G097457_T01_PACid:20854734 Unknown Entry	1	1	Indistinguishable	Green	111.84	0.95	3		103843	20854734	GRMZM2G097457	GRMZM2G097457_T01	GRMZM2G097457_T01	PF02896,PF01326,PF00391	PTHR22931,PTHR22931:SF9		2.7.9.1	K01006	GO:0016772,GO:0016310,GO:0005524,GO:0016301	AT4G15530.5	PPDK	pyruvate orthophosphate dikinase	LOC_Os05g33570.1		pyruvate, phosphate dikinase, chloroplast precursor, putative, expressed
Indistinguishable Protein Group 139	GRMZM2G097457_T02_PACid_20854735	gnl|db|GRMZM2G097457_T02_PACid:20854735 GRMZM2G097457_T02_PACid:20854735 Unknown Entry	1	1	Indistinguishable	Green	111.84	1.02	3		96817.7	20854735	GRMZM2G097457	GRMZM2G097457_T02	GRMZM2G097457_T02	PF02896,PF01326,PF00391	PTHR22931,PTHR22931:SF9		2.7.9.1	K01006	GO:0016772,GO:0016310,GO:0005524,GO:0016301	AT4G15530.5	PPDK	pyruvate orthophosphate dikinase	LOC_Os05g33570.2		pyruvate, phosphate dikinase, chloroplast precursor, putative, expressed
Indistinguishable Protein Group 139	GRMZM2G306345_T03_PACid_20823764	gnl|db|GRMZM2G306345_T03_PACid:20823764 GRMZM2G306345_T03_PACid:20823764 Unknown Entry	1	1	Indistinguishable	Green	149.62	3.72	5		67871.2	20823764	GRMZM2G306345	GRMZM2G306345_T03	GRMZM2G306345_T03	PF02896,PF01326,PF00391	PTHR22931,PTHR22931:SF9				GO:0016772,GO:0016310,GO:0005524,GO:0016301	AT4G15530.5	PPDK	pyruvate orthophosphate dikinase	LOC_Os05g33570.2		pyruvate, phosphate dikinase, chloroplast precursor, putative, expressed
Indistinguishable Protein Group 139	GRMZM2G306345_T04_PACid_20823763	gnl|db|GRMZM2G306345_T04_PACid:20823763 GRMZM2G306345_T04_PACid:20823763 Unknown Entry	1	1	Indistinguishable	Green	149.62	3.51	5		71742.6	20823763	GRMZM2G306345	GRMZM2G306345_T04	GRMZM2G306345_T04	PF02896,PF01326,PF00391	PTHR22931,PTHR22931:SF9				GO:0016772,GO:0016310,GO:0005524,GO:0016301	AT4G15530.5	PPDK	pyruvate orthophosphate dikinase	LOC_Os05g33570.1		pyruvate, phosphate dikinase, chloroplast precursor, putative, expressed
Indistinguishable Protein Group 139	GRMZM2G306345_T05_PACid_20823762	gnl|db|GRMZM2G306345_T05_PACid:20823762 GRMZM2G306345_T05_PACid:20823762 Unknown Entry	1	1	Indistinguishable	Green	149.62	3.25	5		77302	20823762	GRMZM2G306345	GRMZM2G306345_T05	GRMZM2G306345_T05	PF02896,PF01326,PF00391	PTHR22931,PTHR22931:SF9				GO:0016772,GO:0016310,GO:0005524,GO:0016301	AT4G15530.5	PPDK	pyruvate orthophosphate dikinase	LOC_Os05g33570.1		pyruvate, phosphate dikinase, chloroplast precursor, putative, expressed
Indistinguishable Protein Group 141	GRMZM2G025171_T01_PACid_20856385	gnl|db|GRMZM2G025171_T01_PACid:20856385 GRMZM2G025171_T01_PACid:20856385 Unknown Entry	1	1	Indistinguishable	Green	249.422	10.8	2	6213	26720.1	20856385	GRMZM2G025171	GRMZM2G025171_T01	GRMZM2G025171_T01	PF00213	PTHR11910	KOG1662	3.6.3.14	K02113	GO:0046933,GO:0015986,GO:0045261,GO:0005886	AT4G09650.1	ATPD	ATP synthase delta-subunit gene	LOC_Os02g51470.1		ATP synthase F1, delta subunit family protein, putative, expressed
Indistinguishable Protein Group 141	GRMZM2G025171_T02_PACid_20856386	gnl|db|GRMZM2G025171_T02_PACid:20856386 GRMZM2G025171_T02_PACid:20856386 Unknown Entry	1	1	Indistinguishable	Green	249.422	10.8	2		26720.1	20856386	GRMZM2G025171	GRMZM2G025171_T02	GRMZM2G025171_T02	PF00213	PTHR11910	KOG1662	3.6.3.14	K02113	GO:0046933,GO:0015986,GO:0045261,GO:0005886	AT4G09650.1	ATPD	ATP synthase delta-subunit gene	LOC_Os02g51470.1		ATP synthase F1, delta subunit family protein, putative, expressed
Indistinguishable Protein Group 143	GRMZM2G035893_T01_PACid_20835095	gnl|db|GRMZM2G035893_T01_PACid:20835095 GRMZM2G035893_T01_PACid:20835095 Unknown Entry	1	1	Indistinguishable	Green	152.202	3.01	4		173814	20835095	GRMZM2G035893	GRMZM2G035893_T01	GRMZM2G035893_T01	PF00957,PF00112,PF03030	PTHR12411:SF44,PTHR12411				GO:0008234,GO:0006508,GO:0016192,GO:0016021,GO:0004427,GO:0009678,GO:0015992,GO:0016020	AT1G15690.1	ATAVP3,AtVHP1;1,AVP-3,AVP1	Inorganic H pyrophosphatase family protein	LOC_Os02g09150.1		inorganic H+ pyrophosphatase, putative, expressed
Indistinguishable Protein Group 143	GRMZM2G070571_T01_PACid_20836820	gnl|db|GRMZM2G070571_T01_PACid:20836820 GRMZM2G070571_T01_PACid:20836820 Unknown Entry	1	0	Indistinguishable	-						20836820	GRMZM2G070571	GRMZM2G070571_T01	GRMZM2G070571_T01	PF00957,PF00112,PF00396	PTHR12411:SF44,PTHR12411				GO:0008234,GO:0006508,GO:0016192,GO:0016021	AT1G47128.1	RD21,RD21A	Granulin repeat cysteine protease family protein	LOC_Os04g55650.1		oryzain alpha chain precursor, putative, expressed
Indistinguishable Protein Group 143	GRMZM2G166281_T01_PACid_20843631	gnl|db|GRMZM2G166281_T01_PACid:20843631 GRMZM2G166281_T01_PACid:20843631 Unknown Entry	1	1	Indistinguishable	Green	238.367	8.97	4		51699.9	20843631	GRMZM2G166281	GRMZM2G166281_T01	GRMZM2G166281_T01	PF00112,PF00396,PF08246	PTHR12411:SF44,PTHR12411	KOG1543	3.4.22.-	K01376	GO:0008234,GO:0006508	AT1G47128.1	RD21,RD21A	Granulin repeat cysteine protease family protein	LOC_Os04g57440.1		oryzain beta chain precursor, putative, expressed
Indistinguishable Protein Group 143	GRMZM2G166603_T01_PACid_20826604	gnl|db|GRMZM2G166603_T01_PACid:20826604 GRMZM2G166603_T01_PACid:20826604 Unknown Entry	1	1	Indistinguishable	Green	272.288	7.03	7	49130	117581	20826604	GRMZM2G166603	GRMZM2G166603_T01	GRMZM2G166603_T01	PF00957,PF00112	PTHR12411:SF44,PTHR12411				GO:0008234,GO:0006508,GO:0016192,GO:0016021	AT1G47128.1	RD21,RD21A	Granulin repeat cysteine protease family protein	LOC_Os04g57440.1		oryzain beta chain precursor, putative, expressed
Indistinguishable Protein Group 143	GRMZM2G376905_T01_PACid_20855941	gnl|db|GRMZM2G376905_T01_PACid:20855941 GRMZM2G376905_T01_PACid:20855941 Unknown Entry	1	1	Indistinguishable	Green	211.335	4.73	2		71040.8	20855941	GRMZM2G376905	GRMZM2G376905_T01	GRMZM2G376905_T01	PF03004,PF00112	PTHR12411:SF44,PTHR12411	KOG4296			GO:0008234,GO:0006508	AT1G47128.1	RD21,RD21A	Granulin repeat cysteine protease family protein	LOC_Os04g55650.1		oryzain alpha chain precursor, putative, expressed
Indistinguishable Protein Group 144	GRMZM2G020940_T01_PACid_20864714	gnl|db|GRMZM2G020940_T01_PACid:20864714 GRMZM2G020940_T01_PACid:20864714 Unknown Entry	1	1	Indistinguishable	Green	405.676	22.38	6	17110	38794	20864714	GRMZM2G020940	GRMZM2G020940_T01	GRMZM2G020940_T01							AT2G39050.1		hydroxyproline-rich glycoprotein family protein	LOC_Os03g21040.2		stress responsive protein, putative, expressed
Indistinguishable Protein Group 144	GRMZM2G020940_T02_PACid_20864715	gnl|db|GRMZM2G020940_T02_PACid:20864715 GRMZM2G020940_T02_PACid:20864715 Unknown Entry	1	1	Indistinguishable	Green	374.936	20.29	3		23478.1	20864715	GRMZM2G020940	GRMZM2G020940_T02	GRMZM2G020940_T02							AT2G39050.1		hydroxyproline-rich glycoprotein family protein	LOC_Os03g21040.2		stress responsive protein, putative, expressed
Indistinguishable Protein Group 146	GRMZM2G107639_T01_PACid_20849802	gnl|db|GRMZM2G107639_T01_PACid:20849802 GRMZM2G107639_T01_PACid:20849802 Unknown Entry	1	1	Indistinguishable	Green	273.924	10.66	3	28592	43873.4	20849802	GRMZM2G107639	GRMZM2G107639_T01	GRMZM2G107639_T01	PF00155	PTHR11751:SF31,PTHR11751	KOG0257			GO:0030170,GO:0009058,GO:0006520,GO:0016740,GO:0016769	AT1G80360.1		Pyridoxal phosphate (PLP)-dependent transferases superfamily protein	LOC_Os01g08270.1		aminotransferase, classes I and II, domain containing protein, expressed
Indistinguishable Protein Group 146	GRMZM2G107639_T02_PACid_20849803	gnl|db|GRMZM2G107639_T02_PACid:20849803 GRMZM2G107639_T02_PACid:20849803 Unknown Entry	1	1	Indistinguishable	Green	273.924	10.66	3		43873.4	20849803	GRMZM2G107639	GRMZM2G107639_T02	GRMZM2G107639_T02	PF00155	PTHR11751:SF31,PTHR11751	KOG0257			GO:0030170,GO:0009058,GO:0006520,GO:0016740,GO:0016769	AT1G80360.1		Pyridoxal phosphate (PLP)-dependent transferases superfamily protein	LOC_Os01g08270.1		aminotransferase, classes I and II, domain containing protein, expressed
Indistinguishable Protein Group 148	GRMZM2G089136_T01_PACid_20820362	gnl|db|GRMZM2G089136_T01_PACid:20820362 GRMZM2G089136_T01_PACid:20820362 Unknown Entry	8	6	Indistinguishable	Green	6123.72	12.71	4	6103	50010.6	20820362	GRMZM2G089136	GRMZM2G089136_T01	GRMZM2G089136_T01	PF00162	PTHR11406	KOG1367	2.7.2.3	K00927	GO:0004618,GO:0006096	AT1G56190.1		Phosphoglycerate kinase family protein	LOC_Os05g41640.3		phosphoglycerate kinase protein, putative, expressed
Indistinguishable Protein Group 148	GRMZM2G089136_T02_PACid_20820361	gnl|db|GRMZM2G089136_T02_PACid:20820361 GRMZM2G089136_T02_PACid:20820361 Unknown Entry	8	6	Indistinguishable	Green	6123.72	12.63	4		50396.1	20820361	GRMZM2G089136	GRMZM2G089136_T02	GRMZM2G089136_T02	PF00162	PTHR11406	KOG1367	2.7.2.3	K00927	GO:0004618,GO:0006096	AT1G56190.1		Phosphoglycerate kinase family protein	LOC_Os05g41640.3		phosphoglycerate kinase protein, putative, expressed
Indistinguishable Protein Group 150	GRMZM2G127948_T01_PACid_20821972	gnl|db|GRMZM2G127948_T01_PACid:20821972 GRMZM2G127948_T01_PACid:20821972 Unknown Entry	1	1	Indistinguishable	Green	1116.94	12.4	2		29048.1	20821972	GRMZM2G127948	GRMZM2G127948_T01	GRMZM2G127948_T01	PF01596	PTHR10509	KOG1663	2.1.1.104	K00588	GO:0008171	AT4G34050.1	CCoAOMT1	S-adenosyl-L-methionine-dependent methyltransferases superfamily protein	LOC_Os06g06980.1		caffeoyl-CoA O-methyltransferase, putative, expressed
Indistinguishable Protein Group 151	GRMZM2G181192_T01_PACid_20874846	gnl|db|GRMZM2G181192_T01_PACid:20874846 GRMZM2G181192_T01_PACid:20874846 Unknown Entry	2	2	Indistinguishable	Green	7912.56	46.03	10		35333.3	20874846	GRMZM2G181192	GRMZM2G181192_T01	GRMZM2G181192_T01	PF00903	PTHR10374,PTHR10374:SF0	KOG2943	4.4.1.5	K01759		AT1G11840.6	ATGLX1,GLX1	glyoxalase I homolog	LOC_Os08g09250.2		glyoxalase family protein, putative, expressed
Indistinguishable Protein Group 151	GRMZM2G181192_T02_PACid_20874847	gnl|db|GRMZM2G181192_T02_PACid:20874847 GRMZM2G181192_T02_PACid:20874847 Unknown Entry	2	2	Indistinguishable	Green	7912.56	46.03	10		35333.3	20874847	GRMZM2G181192	GRMZM2G181192_T02	GRMZM2G181192_T02	PF00903	PTHR10374,PTHR10374:SF0	KOG2943	4.4.1.5	K01759		AT1G11840.6	ATGLX1,GLX1	glyoxalase I homolog	LOC_Os08g09250.2		glyoxalase family protein, putative, expressed
Indistinguishable Protein Group 153	GRMZM5G827266_T02_PACid_20850424	gnl|db|GRMZM5G827266_T02_PACid:20850424 GRMZM5G827266_T02_PACid:20850424 Unknown Entry	1	1	Indistinguishable	Green	248.372	17.78	2	10462.5	15527.8	20850424	GRMZM5G827266	GRMZM5G827266_T02	GRMZM5G827266_T02	PF01283	PTHR12538	KOG1768			GO:0003735,GO:0006412,GO:0005622,GO:0005840	AT2G40590.1		Ribosomal protein S26e family protein	LOC_Os05g39960.1		40S ribosomal protein S26, putative, expressed
Indistinguishable Protein Group 153	GRMZM5G827266_T03_PACid_20850425	gnl|db|GRMZM5G827266_T03_PACid:20850425 GRMZM5G827266_T03_PACid:20850425 Unknown Entry	1	0	Indistinguishable	-						20850425	GRMZM5G827266	GRMZM5G827266_T03	GRMZM5G827266_T03	PF01283	PTHR12538	KOG1768			GO:0003735,GO:0006412,GO:0005622,GO:0005840	AT2G40510.1		Ribosomal protein S26e family protein	LOC_Os05g39960.1		40S ribosomal protein S26, putative, expressed
Indistinguishable Protein Group 158	GRMZM2G353103_T01_PACid_20825643	gnl|db|GRMZM2G353103_T01_PACid:20825643 GRMZM2G353103_T01_PACid:20825643 Unknown Entry	2	2	Indistinguishable	Green	428.45	10.74	2		17006	20825643	GRMZM2G353103	GRMZM2G353103_T01	GRMZM2G353103_T01	PF00380	PTHR21569	KOG1753		K02960	GO:0003735,GO:0006412,GO:0005622,GO:0005840	AT2G09990.1		Ribosomal protein S5 domain 2-like superfamily protein	LOC_Os12g03090.1		ribosomal protein, putative, expressed
Indistinguishable Protein Group 158	GRMZM2G377797_T01_PACid_20846628	gnl|db|GRMZM2G377797_T01_PACid:20846628 GRMZM2G377797_T01_PACid:20846628 Unknown Entry	2	2	Indistinguishable	Green	428.45	10.81	2		16863.9	20846628	GRMZM2G377797	GRMZM2G377797_T01	GRMZM2G377797_T01	PF00380	PTHR21569	KOG1753		K02960	GO:0003735,GO:0006412,GO:0005622,GO:0005840	AT5G18380.1		Ribosomal protein S5 domain 2-like superfamily protein	LOC_Os12g03090.1		ribosomal protein, putative, expressed
Indistinguishable Protein Group 161	GRMZM2G096962_T01_PACid_20879448	gnl|db|GRMZM2G096962_T01_PACid:20879448 GRMZM2G096962_T01_PACid:20879448 Unknown Entry	2	2	Indistinguishable	Green	1194.3	38.14	7	46398	21774.4	20879448	GRMZM2G096962	GRMZM2G096962_T01	GRMZM2G096962_T01	PF03948,PF01281	PTHR21368:SF17,PTHR21368	KOG4607		K02939	GO:0006412,GO:0005840,GO:0005622,GO:0003735	AT3G44890.1	RPL9	ribosomal protein L9	LOC_Os02g57670.1		ribosomal L9, putative, expressed
Indistinguishable Protein Group 161	GRMZM2G096962_T02_PACid_20879449	gnl|db|GRMZM2G096962_T02_PACid:20879449 GRMZM2G096962_T02_PACid:20879449 Unknown Entry	2	2	Indistinguishable	Green	1188.54	34.02	6		21774.4	20879449	GRMZM2G096962	GRMZM2G096962_T02	GRMZM2G096962_T02	PF03948,PF01281	PTHR21368:SF17,PTHR21368	KOG4607		K02939	GO:0006412,GO:0005840,GO:0005622,GO:0003735	AT3G44890.1	RPL9	ribosomal protein L9	LOC_Os02g57670.1		ribosomal L9, putative, expressed
Indistinguishable Protein Group 162	AC208337.2	gnl|db|AC208337.2_FGT003_PACid:20836048 AC208337.2_FGT003_PACid:20836048 Unknown Entry	1	1	Indistinguishable	Green	218.35	2.49	1		49547.3	20836048	AC208337.2_FG003	AC208337.2_FGT003	AC208337.2_FGT003	PF00164	PTHR11652	KOG1749			GO:0003735,GO:0006412,GO:0005622,GO:0005840	AT5G02960.1		Ribosomal protein S12/S23 family protein	LOC_Os01g61814.1		40S ribosomal protein S23, putative, expressed
Indistinguishable Protein Group 162	AC225147.4	gnl|db|AC225147.4_FGT003_PACid:20865043 AC225147.4_FGT003_PACid:20865043 Unknown Entry gnl|db|AC225147.4_FGT002_PACid:20866839 AC225147.4_FGT002_PACid:20866839 Unknown Entry	1	1	Indistinguishable	Green	218.35	7.75	1		15790.4	20866839	AC225147.4_FG002	AC225147.4_FGT002	AC225147.4_FGT002	PF00164	PTHR11652	KOG1749		K02973	GO:0003735,GO:0006412,GO:0005622,GO:0005840	AT5G02960.1		Ribosomal protein S12/S23 family protein	LOC_Os03g60400.1		40S ribosomal protein S23, putative, expressed
												20865043	AC225147.4_FG003	AC225147.4_FGT003	AC225147.4_FGT003	PF00628,PF12165	PTHR23123	KOG1632			GO:0005515	AT5G05610.1	AL1	alfin-like 1	LOC_Os03g60390.1		PHD finger protein, putative, expressed
Indistinguishable Protein Group 162	GRMZM2G084465_T01_PACid_20826982	gnl|db|GRMZM2G084465_T01_PACid:20826982 GRMZM2G084465_T01_PACid:20826982 Unknown Entry	1	1	Indistinguishable	Green	218.35	7.75	1		15790.4	20826982	GRMZM2G084465	GRMZM2G084465_T01	GRMZM2G084465_T01	PF00164	PTHR11652	KOG1749		K02973	GO:0003735,GO:0006412,GO:0005622,GO:0005840	AT5G02960.1		Ribosomal protein S12/S23 family protein	LOC_Os03g60400.1		40S ribosomal protein S23, putative, expressed
Indistinguishable Protein Group 162	GRMZM2G084465_T03_PACid_20826983	gnl|db|GRMZM2G084465_T03_PACid:20826983 GRMZM2G084465_T03_PACid:20826983 Unknown Entry	1	1	Indistinguishable	Green	218.35	8.09	1	30852	15159.7	20826983	GRMZM2G084465	GRMZM2G084465_T03	GRMZM2G084465_T03	PF00164	PTHR11652	KOG1749		K02973	GO:0003735,GO:0006412,GO:0005622,GO:0005840	AT5G02960.1		Ribosomal protein S12/S23 family protein	LOC_Os01g61814.1		40S ribosomal protein S23, putative, expressed
Indistinguishable Protein Group 162	GRMZM2G110952_T12_PACid_20880709	gnl|db|GRMZM2G110952_T12_PACid:20880709 GRMZM2G110952_T12_PACid:20880709 Unknown Entry	1	1	Indistinguishable	Green	218.35	7.75	1		15790.4	20880709	GRMZM2G110952	GRMZM2G110952_T12	GRMZM2G110952_T12	PF00164	PTHR11652	KOG1749		K02973	GO:0003735,GO:0006412,GO:0005622,GO:0005840	AT5G02960.1		Ribosomal protein S12/S23 family protein	LOC_Os03g60400.1		40S ribosomal protein S23, putative, expressed
Indistinguishable Protein Group 162	GRMZM2G140609_T01_PACid_20819915	gnl|db|GRMZM2G140609_T01_PACid:20819915 GRMZM2G140609_T01_PACid:20819915 Unknown Entry	1	1	Indistinguishable	Green	218.35	7.75	1		15790.4	20819915	GRMZM2G140609	GRMZM2G140609_T01	GRMZM2G140609_T01	PF00164	PTHR11652	KOG1749		K02973	GO:0003735,GO:0006412,GO:0005622,GO:0005840	AT5G02960.1		Ribosomal protein S12/S23 family protein	LOC_Os03g60400.1		40S ribosomal protein S23, putative, expressed
Indistinguishable Protein Group 162	GRMZM2G163561_T01_PACid_20854470	gnl|db|GRMZM2G163561_T01_PACid:20854470 GRMZM2G163561_T01_PACid:20854470 Unknown Entry	1	1	Indistinguishable	Green	218.35	7.75	1		15790.4	20854470	GRMZM2G163561	GRMZM2G163561_T01	GRMZM2G163561_T01	PF00164	PTHR11652	KOG1749		K02973	GO:0003735,GO:0006412,GO:0005622,GO:0005840	AT5G02960.1		Ribosomal protein S12/S23 family protein	LOC_Os03g60400.1		40S ribosomal protein S23, putative, expressed
Indistinguishable Protein Group 163	AC235546.1	gnl|db|AC235546.1_FGT001_PACid:20832891 AC235546.1_FGT001_PACid:20832891 Unknown Entry gnl|db|AC235546.1_FGT004_PACid:20833238 AC235546.1_FGT004_PACid:20833238 Unknown Entry gnl|db|AC235546.1_FGT002_PACid:20835601 AC235546.1_FGT002_PACid:20835601 Unknown Entry	1	1	Indistinguishable	Green	164.234	3.97	1		29729.8	20832891	AC235546.1_FG001	AC235546.1_FGT001	AC235546.1_FGT001	PF04782,PF04783	PTHR21450	KOG0487				AT5G25590.1		Protein of unknown function (DUF630 and DUF632)	LOC_Os07g11070.1		DUF630/DUF632 domains containing protein, putative, expressed
												20835601	AC235546.1_FG002	AC235546.1_FGT002	AC235546.1_FGT002	PF08534	PTHR10430	KOG0541			GO:0016209,GO:0016491,GO:0055114	AT3G52960.1		Thioredoxin superfamily protein	LOC_Os02g09940.1		peroxiredoxin, putative, expressed
												20833238	AC235546.1_FG004	AC235546.1_FGT004	AC235546.1_FGT004										LOC_Os01g68130.1		expressed protein
Indistinguishable Protein Group 163	GRMZM2G036921_T01_PACid_20838944	gnl|db|GRMZM2G036921_T01_PACid:20838944 GRMZM2G036921_T01_PACid:20838944 Unknown Entry	1	1	Indistinguishable	Green	164.234	4.72	1		23874.3	20838944	GRMZM2G036921	GRMZM2G036921_T01	GRMZM2G036921_T01	PF08534	PTHR10430	KOG0541			GO:0016209,GO:0016491,GO:0055114	AT3G52960.1		Thioredoxin superfamily protein	LOC_Os06g42000.1		peroxiredoxin, putative, expressed
Indistinguishable Protein Group 164	GRMZM2G038365_T01_PACid_20854863	gnl|db|GRMZM2G038365_T01_PACid:20854863 GRMZM2G038365_T01_PACid:20854863 Unknown Entry	1	1	Indistinguishable	Green	349.22	21.59	4		24391.7	20854863	GRMZM2G038365	GRMZM2G038365_T01	GRMZM2G038365_T01	PF08802,PF00355	PTHR10134	KOG1671	1.10.99.1	K02636	GO:0016491,GO:0051537,GO:0055114,GO:0009496,GO:0042651,GO:0016679	AT4G03280.1	PETC,PGR1	photosynthetic electron transfer C	LOC_Os07g37030.1		cytochrome b6-f complex iron-sulfur subunit, chloroplast precursor, putative, expressed
Indistinguishable Protein Group 164	GRMZM2G162748_T01_PACid_20881398	gnl|db|GRMZM2G162748_T01_PACid:20881398 GRMZM2G162748_T01_PACid:20881398 Unknown Entry	1	1	Indistinguishable	Green	349.22	21.68	4	7727	24339.7	20881398	GRMZM2G162748	GRMZM2G162748_T01	GRMZM2G162748_T01	PF08802,PF00355	PTHR10134	KOG1671	1.10.99.1	K02636	GO:0009496,GO:0051537,GO:0055114,GO:0042651,GO:0016491,GO:0016679	AT4G03280.1	PETC,PGR1	photosynthetic electron transfer C	LOC_Os07g37030.1		cytochrome b6-f complex iron-sulfur subunit, chloroplast precursor, putative, expressed
Indistinguishable Protein Group 165	GRMZM5G806488_T01_PACid_20871651	gnl|db|GRMZM5G806488_T01_PACid:20871651 GRMZM5G806488_T01_PACid:20871651 Unknown Entry	2	2	Indistinguishable	Green	1569.43	28.85	5		17658.8	20871651	GRMZM5G806488	GRMZM5G806488_T01	GRMZM5G806488_T01	PF00177	PTHR11205	KOG3291			GO:0003735,GO:0006412,GO:0005622,GO:0005840	ATCG00900.1		Ribosomal protein S7p/S5e family protein	LOC_Os10g21372.1		chloroplast 30S ribosomal protein S7, putative, expressed
Indistinguishable Protein Group 165	GRMZM5G844628_T01_PACid_20871689	gnl|db|GRMZM5G844628_T01_PACid:20871689 GRMZM5G844628_T01_PACid:20871689 Unknown Entry	2	2	Indistinguishable	Green	1569.43	28.85	5		17658.8	20871689	GRMZM5G844628	GRMZM5G844628_T01	GRMZM5G844628_T01	PF00177	PTHR11205	KOG3291			GO:0006412,GO:0005840,GO:0005622,GO:0003735	ATCG00900.1		Ribosomal protein S7p/S5e family protein	LOC_Os10g21372.1		chloroplast 30S ribosomal protein S7, putative, expressed
Indistinguishable Protein Group 168	GRMZM2G067265_T01_PACid_20836054	gnl|db|GRMZM2G067265_T01_PACid:20836054 GRMZM2G067265_T01_PACid:20836054 Unknown Entry	1	1	Indistinguishable	Green	142.09	12.78	6	12666	54046.8	20836054	GRMZM2G067265	GRMZM2G067265_T01	GRMZM2G067265_T01	PF00155	PTHR11751,PTHR11751:SF125	KOG0257			GO:0030170,GO:0009058,GO:0008152,GO:0006520,GO:0016829,GO:0016740,GO:0016769	AT1G77670.1		Pyridoxal phosphate (PLP)-dependent transferases superfamily protein	LOC_Os09g28050.1		asparate aminotransferase, putative, expressed
Indistinguishable Protein Group 168	GRMZM2G067265_T02_PACid_20836055	gnl|db|GRMZM2G067265_T02_PACid:20836055 GRMZM2G067265_T02_PACid:20836055 Unknown Entry	1	1	Indistinguishable	Green	140.492	12.78	5		54046.8	20836055	GRMZM2G067265	GRMZM2G067265_T02	GRMZM2G067265_T02	PF00155	PTHR11751,PTHR11751:SF125	KOG0257			GO:0030170,GO:0009058,GO:0008152,GO:0006520,GO:0016829,GO:0016740,GO:0016769	AT1G77670.1		Pyridoxal phosphate (PLP)-dependent transferases superfamily protein	LOC_Os09g28050.1		asparate aminotransferase, putative, expressed
Indistinguishable Protein Group 169	GRMZM2G052266_T01_PACid_20833517	gnl|db|GRMZM2G052266_T01_PACid:20833517 GRMZM2G052266_T01_PACid:20833517 Unknown Entry	1	1	Indistinguishable	Green	101.404	4.58	4	14776.5	44288.9	20833517	GRMZM2G052266	GRMZM2G052266_T01	GRMZM2G052266_T01	PF01266	PTHR10961	KOG2820			GO:0009055,GO:0016491,GO:0055114,GO:0050660,GO:0008033	AT2G24580.1		FAD-dependent oxidoreductase family protein	LOC_Os09g32290.2		FAD dependent oxidoreductase domain containing protein, expressed
Indistinguishable Protein Group 169	GRMZM2G052266_T02_PACid_20833518	gnl|db|GRMZM2G052266_T02_PACid:20833518 GRMZM2G052266_T02_PACid:20833518 Unknown Entry	1	1	Indistinguishable	Green	92.0748	4.6	2		44102.8	20833518	GRMZM2G052266	GRMZM2G052266_T02	GRMZM2G052266_T02	PF01266	PTHR10961	KOG2820			GO:0009055,GO:0016491,GO:0055114,GO:0050660,GO:0008033	AT2G24580.1		FAD-dependent oxidoreductase family protein	LOC_Os09g32290.2		FAD dependent oxidoreductase domain containing protein, expressed
Indistinguishable Protein Group 170	GRMZM2G179528_T01_PACid_20862689	gnl|db|GRMZM2G179528_T01_PACid:20862689 GRMZM2G179528_T01_PACid:20862689 Unknown Entry	1	1	Indistinguishable	Green	82.5696	4.04	2		54786.7	20862689	GRMZM2G179528	GRMZM2G179528_T01	GRMZM2G179528_T01	PF00450	PTHR11802:SF7,PTHR11802	KOG1282			GO:0004185,GO:0006508	AT1G73300.1	scpl2	serine carboxypeptidase-like 2	LOC_Os10g01134.1		OsSCP46 - Putative Serine Carboxypeptidase homologue, expressed
Indistinguishable Protein Group 170	GRMZM2G179528_T02_PACid_20862690	gnl|db|GRMZM2G179528_T02_PACid:20862690 GRMZM2G179528_T02_PACid:20862690 Unknown Entry	1	1	Indistinguishable	Green	82.5696	4.34	2		51203.7	20862690	GRMZM2G179528	GRMZM2G179528_T02	GRMZM2G179528_T02	PF00450	PTHR11802:SF7,PTHR11802	KOG1282			GO:0004185,GO:0006508	AT1G73300.1	scpl2	serine carboxypeptidase-like 2	LOC_Os10g01134.1		OsSCP46 - Putative Serine Carboxypeptidase homologue, expressed
Indistinguishable Protein Group 170	GRMZM2G179528_T03_PACid_20862688	gnl|db|GRMZM2G179528_T03_PACid:20862688 GRMZM2G179528_T03_PACid:20862688 Unknown Entry	1	1	Indistinguishable	Green	85.0636	3.71	3	12973.5	60199.6	20862688	GRMZM2G179528	GRMZM2G179528_T03	GRMZM2G179528_T03	PF00450	PTHR11802:SF7,PTHR11802	KOG1282			GO:0004185,GO:0006508	AT5G36180.1	scpl1	serine carboxypeptidase-like 1	LOC_Os10g01134.1		OsSCP46 - Putative Serine Carboxypeptidase homologue, expressed
Indistinguishable Protein Group 171	GRMZM5G881775_T01_PACid_20838927	gnl|db|GRMZM5G881775_T01_PACid:20838927 GRMZM5G881775_T01_PACid:20838927 Unknown Entry	1	1	Indistinguishable	Green	233.249	29.57	3		13029.9	20838927	GRMZM5G881775	GRMZM5G881775_T01	GRMZM5G881775_T01	PF01090	PTHR11710	KOG3411			GO:0003735,GO:0006412,GO:0005622,GO:0005840	AT5G15520.1		Ribosomal protein S19e family protein
Indistinguishable Protein Group 171	GRMZM5G881775_T02_PACid_20838925	gnl|db|GRMZM5G881775_T02_PACid:20838925 GRMZM5G881775_T02_PACid:20838925 Unknown Entry	1	1	Indistinguishable	Green	263.384	28.28	4		16312.7	20838925	GRMZM5G881775	GRMZM5G881775_T02	GRMZM5G881775_T02	PF01090	PTHR11710	KOG3411		K02966	GO:0003735,GO:0006412,GO:0005622,GO:0005840	AT3G02080.1		Ribosomal protein S19e family protein
Indistinguishable Protein Group 171	GRMZM5G881775_T04_PACid_20838926	gnl|db|GRMZM5G881775_T04_PACid:20838926 GRMZM5G881775_T04_PACid:20838926 Unknown Entry	1	1	Indistinguishable	Green	263.384	33.61	4	20603	13819.9	20838926	GRMZM5G881775	GRMZM5G881775_T04	GRMZM5G881775_T04	PF01090	PTHR11710	KOG3411			GO:0003735,GO:0006412,GO:0005622,GO:0005840	AT5G61170.1		Ribosomal protein S19e family protein
Ambiguous	AC185226.4	gnl|db|AC185226.4_FGT001_PACid:20859812 AC185226.4_FGT001_PACid:20859812 Unknown Entry	1	0	Ambiguous	-						20859812	AC185226.4_FG001	AC185226.4_FGT001	AC185226.4_FGT001		PTHR12601					AT3G52140.1		tetratricopeptide repeat (TPR)-containing protein	LOC_Os02g48620.1		tetratricopeptide repeat, putative, expressed
Ambiguous	AC196489.3	gnl|db|AC196489.3_FGT002_PACid:20843852 AC196489.3_FGT002_PACid:20843852 Unknown Entry	2	2	Ambiguous	Green	2247.61	37.35	5	78696	17815.6	20843852	AC196489.3_FG002	AC196489.3_FGT002	AC196489.3_FGT002	PF03946,PF00298	PTHR11661	KOG0886		K02870	GO:0003735,GO:0006412,GO:0005840	AT2G37190.1		Ribosomal protein L11 family protein	LOC_Os04g50990.1		L11 domain containing ribosomal protein, putative, expressed
Ambiguous	AC206642.4	gnl|db|AC206642.4_FGT001_PACid:20844151 AC206642.4_FGT001_PACid:20844151 Unknown Entry	1	1	Ambiguous	Green	566.457	18.7	3	20485	14318.3	20844151	AC206642.4_FG001	AC206642.4_FGT001	AC206642.4_FGT001	PF00831	PTHR13872,PTHR13872:SF11	KOG3436		K02918	GO:0003735,GO:0006412,GO:0005622,GO:0005840	AT5G02610.1		Ribosomal L29 family protein	LOC_Os02g30050.1		ribosomal protein L29, putative, expressed
Ambiguous	AC212565.3	gnl|db|AC212565.3_FGT002_PACid:20849260 AC212565.3_FGT002_PACid:20849260 Unknown Entry gnl|db|AC212565.3_FGT001_PACid:20853950 AC212565.3_FGT001_PACid:20853950 Unknown Entry	1	1	Ambiguous	Green	1184.14	13.57	3		24465.5	20853950	AC212565.3_FG001	AC212565.3_FGT001	AC212565.3_FGT001	PF00125	PTHR10484	KOG3467		K11254	GO:0003677,GO:0006334,GO:0005634,GO:0000786	AT3G53730.1		Histone superfamily protein	LOC_Os01g61920.1		Core histone H2A/H2B/H3/H4 domain containing protein, putative, expressed
												20849260	AC212565.3_FG002	AC212565.3_FGT002	AC212565.3_FGT002
Ambiguous	AC217050.4	gnl|db|AC217050.4_FGT004_PACid:20868928 AC217050.4_FGT004_PACid:20868928 Unknown Entry gnl|db|AC217050.4_FGT001_PACid:20868975 AC217050.4_FGT001_PACid:20868975 Unknown Entry gnl|db|AC217050.4_FGT007_PACid:20870056 AC217050.4_FGT007_PACid:20870056 Unknown Entry gnl|db|AC217050.4_FGT006_PACid:20871204 AC217050.4_FGT006_PACid:20871204 Unknown Entry	2	2	Ambiguous	Green	5381.08	31.25	6		29061.8	20868975	AC217050.4_FG001	AC217050.4_FGT001	AC217050.4_FGT001	PF00415	PTHR22870:SF20,PTHR22870					AT5G16040.1		Regulator of chromosome condensation (RCC1) family protein	LOC_Os08g33390.1		Regulator of chromosome condensation domain containing protein, expressed
												20868928	AC217050.4_FG004	AC217050.4_FGT004	AC217050.4_FGT004	PF01426					GO:0003677	AT1G68580.2		agenet domain-containing protein / bromo-adjacent homology (BAH) domain-containing protein	LOC_Os08g33420.1		agenet domain containing protein, expressed
												20871204	AC217050.4_FG006	AC217050.4_FGT006	AC217050.4_FGT006	PF00244	PTHR18860	KOG0841		K06630	GO:0019904	AT3G02520.1	GF14 NU,GRF7	general regulatory factor 7	LOC_Os08g33370.1		14-3-3 protein, putative, expressed
												20870056	AC217050.4_FG007	AC217050.4_FGT007	AC217050.4_FGT007	PF01397,PF03936					GO:0016829,GO:0008152,GO:0000287,GO:0010333	AT5G23960.2	ATTPS21,TPS21	terpene synthase 21	LOC_Os07g11790.1		terpene synthase, putative, expressed
Ambiguous	GRMZM2G001500_T01_PACid_20874223	gnl|db|GRMZM2G001500_T01_PACid:20874223 GRMZM2G001500_T01_PACid:20874223 Unknown Entry	2	2	Ambiguous	Green	696.965	14.35	5		49686.8	20874223	GRMZM2G001500	GRMZM2G001500_T01	GRMZM2G001500_T01	PF00012	PTHR19375:SF130,PTHR19375				GO:0000902,GO:0005524	AT4G24280.1	cpHsc70-1	chloroplast heat shock protein 70-1	LOC_Os12g14070.1		DnaK family protein, putative, expressed
Ambiguous	GRMZM2G001500_T02_PACid_20874222	gnl|db|GRMZM2G001500_T02_PACid:20874222 GRMZM2G001500_T02_PACid:20874222 Unknown Entry	2	2	Ambiguous	Green	760.991	15.65	9	1672	74898.7	20874222	GRMZM2G001500	GRMZM2G001500_T02	GRMZM2G001500_T02	PF00012	PTHR19375:SF130,PTHR19375	KOG0102		K03283	GO:0000902,GO:0005524	AT5G49910.1	cpHsc70-2,CPHSC70-2EAT SHOCK PROTEIN 70-2,HSC70-7	chloroplast heat shock protein 70-2	LOC_Os12g14070.1		DnaK family protein, putative, expressed
Ambiguous	GRMZM2G001696_T01_PACid_20867013	gnl|db|GRMZM2G001696_T01_PACid:20867013 GRMZM2G001696_T01_PACid:20867013 Unknown Entry	4	5	Indistinguishable	Green	270.072	18.74	8	20798	73959.5	20867013	GRMZM2G001696	GRMZM2G001696_T01	GRMZM2G001696_T01	PF01293	PTHR11699,PTHR11699:SF22		4.1.1.49	K01610	GO:0004612,GO:0005524,GO:0006094	AT4G37870.1	PCK1,PEPCK	phosphoenolpyruvate carboxykinase 1	LOC_Os03g15050.2		phosphoenolpyruvate carboxykinase, putative, expressed
Ambiguous	GRMZM2G001696_T02_PACid_20867014	gnl|db|GRMZM2G001696_T02_PACid:20867014 GRMZM2G001696_T02_PACid:20867014 Unknown Entry	4	5	Indistinguishable	Green	270.072	18.74	8		73959.5	20867014	GRMZM2G001696	GRMZM2G001696_T02	GRMZM2G001696_T02	PF01293	PTHR11699,PTHR11699:SF22		4.1.1.49	K01610	GO:0004612,GO:0005524,GO:0006094	AT4G37870.1	PCK1,PEPCK	phosphoenolpyruvate carboxykinase 1	LOC_Os03g15050.2		phosphoenolpyruvate carboxykinase, putative, expressed
Ambiguous	GRMZM2G003384_T01_PACid_20880437	gnl|db|GRMZM2G003384_T01_PACid:20880437 GRMZM2G003384_T01_PACid:20880437 Unknown Entry	5	5	Ambiguous	Green	8199.43	19.35	6		30838.8	20880437	GRMZM2G003384	GRMZM2G003384_T01	GRMZM2G003384_T01	PF01159,PF03868	PTHR10715	KOG1694		K02934	GO:0003735,GO:0006412,GO:0005622,GO:0005840	AT1G74050.1		Ribosomal protein L6 family protein	LOC_Os02g37862.1		60S ribosomal protein L6, putative, expressed
Ambiguous	GRMZM2G004057_T03_PACid_20868132	gnl|db|GRMZM2G004057_T03_PACid:20868132 GRMZM2G004057_T03_PACid:20868132 Unknown Entry	2	2	Ambiguous	Green	2007.03	11.59	3		18820.9	20868132	GRMZM2G004057	GRMZM2G004057_T03	GRMZM2G004057_T03	PF01157	PTHR20981	KOG1732		K02889	GO:0003735,GO:0006412,GO:0005622,GO:0005840	AT1G57660.1		Translation protein SH3-like family protein	LOC_Os03g04750.1		60S ribosomal protein L21-2, putative, expressed
Ambiguous	GRMZM2G004057_T04_PACid_20868133	gnl|db|GRMZM2G004057_T04_PACid:20868133 GRMZM2G004057_T04_PACid:20868133 Unknown Entry	2	2	Ambiguous	Green	2007.03	18.27	3		11770.7	20868133	GRMZM2G004057	GRMZM2G004057_T04	GRMZM2G004057_T04	PF01157	PTHR20981				GO:0003735,GO:0006412,GO:0005622,GO:0005840	AT1G09590.1		Translation protein SH3-like family protein	LOC_Os03g04750.1		60S ribosomal protein L21-2, putative, expressed
Ambiguous	GRMZM2G004703_T01_PACid_20852915	gnl|db|GRMZM2G004703_T01_PACid:20852915 GRMZM2G004703_T01_PACid:20852915 Unknown Entry	3	3	Ambiguous	Green	3552.21	31.54	4		16902.8	20852915	GRMZM2G004703	GRMZM2G004703_T01	GRMZM2G004703_T01	PF00036	PTHR23050:SF20,PTHR23050	KOG0027		K02183	GO:0005509,GO:0007165,GO:0005578	AT2G27030.3	ACAM-2,CAM5	calmodulin 5	LOC_Os07g48780.1		OsCam1-2 - Calmodulin, expressed
Ambiguous	GRMZM2G004703_T02_PACid_20852916	gnl|db|GRMZM2G004703_T02_PACid:20852916 GRMZM2G004703_T02_PACid:20852916 Unknown Entry	3	3	Ambiguous	Green	3552.21	31.54	4		16902.8	20852916	GRMZM2G004703	GRMZM2G004703_T02	GRMZM2G004703_T02	PF00036	PTHR23050:SF20,PTHR23050	KOG0027		K02183	GO:0005509,GO:0007165,GO:0005578	AT2G27030.3	ACAM-2,CAM5	calmodulin 5	LOC_Os07g48780.1		OsCam1-2 - Calmodulin, expressed
Ambiguous	GRMZM2G004703_T03_PACid_20852917	gnl|db|GRMZM2G004703_T03_PACid:20852917 GRMZM2G004703_T03_PACid:20852917 Unknown Entry	3	3	Ambiguous	Green	3256.17	26.55	2		12896.4	20852917	GRMZM2G004703	GRMZM2G004703_T03	GRMZM2G004703_T03	PF00036	PTHR23050:SF20,PTHR23050	KOG0027			GO:0005509,GO:0007165,GO:0005578	AT2G27030.3	ACAM-2,CAM5	calmodulin 5	LOC_Os07g48780.1		OsCam1-2 - Calmodulin, expressed
Ambiguous	GRMZM2G005887_T01_PACid_20862597	gnl|db|GRMZM2G005887_T01_PACid:20862597 GRMZM2G005887_T01_PACid:20862597 Unknown Entry	1	1	Ambiguous	Green	2537.86	21.23	6		34247.6	20862597	GRMZM2G005887	GRMZM2G005887_T01	GRMZM2G005887_T01	PF00291	PTHR10314,PTHR10314:SF8	KOG1252	2.5.1.47	K01738	GO:0003824,GO:0030170,GO:0008152	AT4G14880.1	ATCYS-3A,CYTACS1,OASA1,OLD3	O-acetylserine (thiol) lyase (OAS-TL) isoform A1	LOC_Os12g42980.1		cysteine synthase, putative, expressed
Ambiguous	GRMZM2G005887_T02_PACid_20862598	gnl|db|GRMZM2G005887_T02_PACid:20862598 GRMZM2G005887_T02_PACid:20862598 Unknown Entry	1	1	Ambiguous	Green	2537.86	21.23	6		34247.6	20862598	GRMZM2G005887	GRMZM2G005887_T02	GRMZM2G005887_T02	PF00291	PTHR10314,PTHR10314:SF8	KOG1252	2.5.1.47	K01738	GO:0003824,GO:0030170,GO:0008152	AT4G14880.1	ATCYS-3A,CYTACS1,OASA1,OLD3	O-acetylserine (thiol) lyase (OAS-TL) isoform A1	LOC_Os12g42980.1		cysteine synthase, putative, expressed
Ambiguous	GRMZM2G005887_T03_PACid_20862595	gnl|db|GRMZM2G005887_T03_PACid:20862595 GRMZM2G005887_T03_PACid:20862595 Unknown Entry	1	1	Ambiguous	Green	1274.55	13.47	3		35123.4	20862595	GRMZM2G005887	GRMZM2G005887_T03	GRMZM2G005887_T03	PF00291	PTHR10314,PTHR10314:SF8	KOG1252			GO:0003824,GO:0030170,GO:0008152	AT4G14880.1	ATCYS-3A,CYTACS1,OASA1,OLD3	O-acetylserine (thiol) lyase (OAS-TL) isoform A1	LOC_Os12g42980.1		cysteine synthase, putative, expressed
Ambiguous	GRMZM2G005887_T04_PACid_20862596	gnl|db|GRMZM2G005887_T04_PACid:20862596 GRMZM2G005887_T04_PACid:20862596 Unknown Entry	1	1	Ambiguous	Green	1274.55	13.47	3		35123.4	20862596	GRMZM2G005887	GRMZM2G005887_T04	GRMZM2G005887_T04	PF00291	PTHR10314,PTHR10314:SF8	KOG1252			GO:0003824,GO:0030170,GO:0008152	AT4G14880.1	ATCYS-3A,CYTACS1,OASA1,OLD3	O-acetylserine (thiol) lyase (OAS-TL) isoform A1	LOC_Os12g42980.1		cysteine synthase, putative, expressed
Ambiguous	GRMZM2G005887_T05_PACid_20862599	gnl|db|GRMZM2G005887_T05_PACid:20862599 GRMZM2G005887_T05_PACid:20862599 Unknown Entry	1	1	Ambiguous	Green	2537.86	21.23	6		34247.6	20862599	GRMZM2G005887	GRMZM2G005887_T05	GRMZM2G005887_T05	PF00291	PTHR10314,PTHR10314:SF8	KOG1252	2.5.1.47	K01738	GO:0003824,GO:0030170,GO:0008152	AT4G14880.1	ATCYS-3A,CYTACS1,OASA1,OLD3	O-acetylserine (thiol) lyase (OAS-TL) isoform A1	LOC_Os12g42980.1		cysteine synthase, putative, expressed
Ambiguous	GRMZM2G005887_T06_PACid_20862601	gnl|db|GRMZM2G005887_T06_PACid:20862601 GRMZM2G005887_T06_PACid:20862601 Unknown Entry	1	1	Ambiguous	Green	1656.51	18.66	5		29960.7	20862601	GRMZM2G005887	GRMZM2G005887_T06	GRMZM2G005887_T06	PF00291	PTHR10314,PTHR10314:SF8	KOG1252			GO:0003824,GO:0030170,GO:0008152	AT4G14880.1	ATCYS-3A,CYTACS1,OASA1,OLD3	O-acetylserine (thiol) lyase (OAS-TL) isoform A1	LOC_Os12g42980.1		cysteine synthase, putative, expressed
Ambiguous	GRMZM2G005887_T07_PACid_20862602	gnl|db|GRMZM2G005887_T07_PACid:20862602 GRMZM2G005887_T07_PACid:20862602 Unknown Entry	1	1	Ambiguous	Green	1656.51	19.63	5		28349.9	20862602	GRMZM2G005887	GRMZM2G005887_T07	GRMZM2G005887_T07	PF00291	PTHR10314,PTHR10314:SF8	KOG1252			GO:0003824,GO:0030170,GO:0008152	AT4G14880.1	ATCYS-3A,CYTACS1,OASA1,OLD3	O-acetylserine (thiol) lyase (OAS-TL) isoform A1	LOC_Os12g42980.1		cysteine synthase, putative, expressed
Ambiguous	GRMZM2G005887_T08_PACid_20862600	gnl|db|GRMZM2G005887_T08_PACid:20862600 GRMZM2G005887_T08_PACid:20862600 Unknown Entry	1	1	Ambiguous	Green	1656.51	16.93	5		32921	20862600	GRMZM2G005887	GRMZM2G005887_T08	GRMZM2G005887_T08	PF00291	PTHR10314,PTHR10314:SF8	KOG1252			GO:0003824,GO:0030170,GO:0008152	AT4G14880.1	ATCYS-3A,CYTACS1,OASA1,OLD3	O-acetylserine (thiol) lyase (OAS-TL) isoform A1	LOC_Os12g42980.1		cysteine synthase, putative, expressed
Ambiguous	GRMZM2G005887_T09_PACid_20862603	gnl|db|GRMZM2G005887_T09_PACid:20862603 GRMZM2G005887_T09_PACid:20862603 Unknown Entry	1	1	Ambiguous	Green	1230.71	18.44	2		19206.3	20862603	GRMZM2G005887	GRMZM2G005887_T09	GRMZM2G005887_T09	PF00291	PTHR10314,PTHR10314:SF8				GO:0003824,GO:0030170,GO:0008152	AT3G22460.1	OASA2	O-acetylserine (thiol) lyase (OAS-TL) isoform A2	LOC_Os12g42980.2		cysteine synthase, putative, expressed
Ambiguous	GRMZM2G006207_T01_PACid_20819970	gnl|db|GRMZM2G006207_T01_PACid:20819970 GRMZM2G006207_T01_PACid:20819970 Unknown Entry	1	0	Ambiguous	-						20819970	GRMZM2G006207	GRMZM2G006207_T01	GRMZM2G006207_T01	PF00244	PTHR18860	KOG0841			GO:0019904	AT3G02520.1	GF14 NU,GRF7	general regulatory factor 7	LOC_Os08g33370.1		14-3-3 protein, putative, expressed
Ambiguous	GRMZM2G008623_T01_PACid_20845908	gnl|db|GRMZM2G008623_T01_PACid:20845908 GRMZM2G008623_T01_PACid:20845908 Unknown Entry	2	2	Indistinguishable	Green	133.389	3.61	1		27552.2	20845908	GRMZM2G008623	GRMZM2G008623_T01	GRMZM2G008623_T01	PF00227,PF10584	PTHR11599,PTHR11599:SF10	KOG0184			GO:0004298,GO:0051603,GO:0005839,GO:0004175,GO:0006511,GO:0019773	AT2G27020.1	PAG1	20S proteasome alpha subunit G1	LOC_Os01g59600.1		peptidase, T1 family, putative, expressed
Ambiguous	GRMZM2G008623_T02_PACid_20845909	gnl|db|GRMZM2G008623_T02_PACid:20845909 GRMZM2G008623_T02_PACid:20845909 Unknown Entry	1	0	Ambiguous	-						20845909	GRMZM2G008623	GRMZM2G008623_T02	GRMZM2G008623_T02	PF00227	PTHR11599,PTHR11599:SF10				GO:0004298,GO:0051603,GO:0005839	AT2G27020.1	PAG1	20S proteasome alpha subunit G1	LOC_Os01g59600.1		peptidase, T1 family, putative, expressed
Ambiguous	GRMZM2G008748_T01_PACid_20854916	gnl|db|GRMZM2G008748_T01_PACid:20854916 GRMZM2G008748_T01_PACid:20854916 Unknown Entry	5	5	Ambiguous	Green	2845.39	55.73	9		14750.2	20854916	GRMZM2G008748	GRMZM2G008748_T01	GRMZM2G008748_T01	PF01159	PTHR10715	KOG1694			GO:0003735,GO:0006412,GO:0005622,GO:0005840	AT1G74050.1		Ribosomal protein L6 family protein	LOC_Os04g39700.1		60S ribosomal protein L6, putative, expressed
Ambiguous	GRMZM2G008748_T02_PACid_20854914	gnl|db|GRMZM2G008748_T02_PACid:20854914 GRMZM2G008748_T02_PACid:20854914 Unknown Entry	5	5	Ambiguous	Green	9283.22	40.18	10	100395	24242.4	20854914	GRMZM2G008748	GRMZM2G008748_T02	GRMZM2G008748_T02	PF01159,PF03868	PTHR10715	KOG1694		K02934	GO:0003735,GO:0006412,GO:0005622,GO:0005840	AT1G74050.1		Ribosomal protein L6 family protein	LOC_Os04g39700.1		60S ribosomal protein L6, putative, expressed
Ambiguous	GRMZM2G008748_T03_PACid_20854915	gnl|db|GRMZM2G008748_T03_PACid:20854915 GRMZM2G008748_T03_PACid:20854915 Unknown Entry	5	5	Ambiguous	Green	8575.16	34.5	6		18838.2	20854915	GRMZM2G008748	GRMZM2G008748_T03	GRMZM2G008748_T03	PF01159,PF03868	PTHR10715				GO:0003735,GO:0006412,GO:0005622,GO:0005840	AT1G74050.1		Ribosomal protein L6 family protein	LOC_Os04g39700.1		60S ribosomal protein L6, putative, expressed
Ambiguous	GRMZM2G010599_T02_PACid_20872762	gnl|db|GRMZM2G010599_T02_PACid:20872762 GRMZM2G010599_T02_PACid:20872762 Unknown Entry	1	1	Ambiguous	Green	617.12	18.7	3		14354.4	20872762	GRMZM2G010599	GRMZM2G010599_T02	GRMZM2G010599_T02	PF00831	PTHR13872,PTHR13872:SF11	KOG3436			GO:0003735,GO:0006412,GO:0005622,GO:0005840	AT5G02610.1		Ribosomal L29 family protein	LOC_Os02g30050.1		ribosomal protein L29, putative, expressed
Ambiguous	GRMZM2G013214_T01_PACid_20860902	gnl|db|GRMZM2G013214_T01_PACid:20860902 GRMZM2G013214_T01_PACid:20860902 Unknown Entry	1	1	Ambiguous	Green	1023.99	44.66	2		11117.9	20860902	GRMZM2G013214	GRMZM2G013214_T01	GRMZM2G013214_T01	PF00171	PTHR11699,PTHR11699:SF45				GO:0016491,GO:0008152,GO:0055114	AT1G74920.1	ALDH10A8	aldehyde dehydrogenase 10A8	LOC_Os08g32870.1		aldehyde dehydrogenase, putative, expressed
Ambiguous	GRMZM2G013457_T01_PACid_20862205	gnl|db|GRMZM2G013457_T01_PACid:20862205 GRMZM2G013457_T01_PACid:20862205 Unknown Entry	3	3	Indistinguishable	Green	709.36	13.3	4		21945.4	20862205	GRMZM2G013457	GRMZM2G013457_T01	GRMZM2G013457_T01	PF01015	PTHR11830	KOG1628			GO:0003735,GO:0006412,GO:0005622,GO:0005840	AT4G34670.1		Ribosomal protein S3Ae	LOC_Os02g18550.1		40S ribosomal protein S3a, putative, expressed
Ambiguous	GRMZM2G016189_T01_PACid_20867924	gnl|db|GRMZM2G016189_T01_PACid:20867924 GRMZM2G016189_T01_PACid:20867924 Unknown Entry	1	1	Ambiguous	Green	1334.93	12.75	3	48585	49504.3	20867924	GRMZM2G016189	GRMZM2G016189_T01	GRMZM2G016189_T01	PF00171	PTHR11699,PTHR11699:SF45	KOG2450			GO:0016491,GO:0008152,GO:0055114	AT1G74920.1	ALDH10A8	aldehyde dehydrogenase 10A8	LOC_Os08g32870.1		aldehyde dehydrogenase, putative, expressed
Ambiguous	GRMZM2G016232_T01_PACid_20825450	gnl|db|GRMZM2G016232_T01_PACid:20825450 GRMZM2G016232_T01_PACid:20825450 Unknown Entry	1	1	Ambiguous	Green	1184.14	29.13	3		11409.4	20825450	GRMZM2G016232	GRMZM2G016232_T01	GRMZM2G016232_T01	PF00125	PTHR10484	KOG3467		K11251	GO:0003677,GO:0006352,GO:0005634,GO:0006334,GO:0000786	AT3G53730.1		Histone superfamily protein	LOC_Os07g36500.1		Core histone H2A/H2B/H3/H4 domain containing protein, putative, expressed
Ambiguous	GRMZM2G016232_T02_PACid_20825451	gnl|db|GRMZM2G016232_T02_PACid:20825451 GRMZM2G016232_T02_PACid:20825451 Unknown Entry	1	1	Ambiguous	Green	1184.14	29.13	3		11409.4	20825451	GRMZM2G016232	GRMZM2G016232_T02	GRMZM2G016232_T02	PF00125	PTHR10484	KOG3467		K11251	GO:0003677,GO:0006352,GO:0005634,GO:0006334,GO:0000786	AT3G53730.1		Histone superfamily protein	LOC_Os07g36500.1		Core histone H2A/H2B/H3/H4 domain containing protein, putative, expressed
Ambiguous	GRMZM2G016232_T03_PACid_20825452	gnl|db|GRMZM2G016232_T03_PACid:20825452 GRMZM2G016232_T03_PACid:20825452 Unknown Entry	1	0	Ambiguous	-						20825452	GRMZM2G016232	GRMZM2G016232_T03	GRMZM2G016232_T03		PTHR10484	KOG3467			GO:0006334,GO:0005634,GO:0003677,GO:0000786	AT5G59970.1		Histone superfamily protein	LOC_Os10g39410.1		Core histone H2A/H2B/H3/H4 domain containing protein, putative, expressed
Ambiguous	GRMZM2G016232_T04_PACid_20825453	gnl|db|GRMZM2G016232_T04_PACid:20825453 GRMZM2G016232_T04_PACid:20825453 Unknown Entry	1	1	Ambiguous	Green	1117.17	20.93	2		9394.01	20825453	GRMZM2G016232	GRMZM2G016232_T04	GRMZM2G016232_T04	PF00125	PTHR10484	KOG3467		K11254	GO:0003677,GO:0006352,GO:0005634,GO:0006334,GO:0000786	AT1G07660.2		Histone superfamily protein	LOC_Os05g38740.1		Core histone H2A/H2B/H3/H4 domain containing protein, putative, expressed
Ambiguous	GRMZM2G016511_T01_PACid_20866809	gnl|db|GRMZM2G016511_T01_PACid:20866809 GRMZM2G016511_T01_PACid:20866809 Unknown Entry	2	2	Indistinguishable	Green	429.382	19.11	5		27531.3	20866809	GRMZM2G016511	GRMZM2G016511_T01	GRMZM2G016511_T01	PF00227,PF10584	PTHR11599:SF11,PTHR11599	KOG0182	3.4.25.1	K02730	GO:0004298,GO:0051603,GO:0005839,GO:0004175,GO:0006511,GO:0019773	AT2G05840.1	PAA2	20S proteasome subunit PAA2	LOC_Os03g08280.1		peptidase, T1 family, putative, expressed
Ambiguous	GRMZM2G016511_T02_PACid_20866810	gnl|db|GRMZM2G016511_T02_PACid:20866810 GRMZM2G016511_T02_PACid:20866810 Unknown Entry	1	1	Ambiguous	Green	1921.77	39.73	5		16341.8	20866810	GRMZM2G016511	GRMZM2G016511_T02	GRMZM2G016511_T02	PF00227,PF10584	PTHR11599:SF11,PTHR11599				GO:0004298,GO:0051603,GO:0005839,GO:0004175,GO:0006511,GO:0019773	AT5G35590.1	PAA1	proteasome alpha subunit A1	LOC_Os03g08280.1		peptidase, T1 family, putative, expressed
Ambiguous	GRMZM2G018177_T01_PACid_20852687	gnl|db|GRMZM2G018177_T01_PACid:20852687 GRMZM2G018177_T01_PACid:20852687 Unknown Entry	3	3	Ambiguous	Green	12408.9	33.2	7	75792	26958.7	20852687	GRMZM2G018177	GRMZM2G018177_T01	GRMZM2G018177_T01	PF00121	PTHR21139	KOG1643	5.3.1.1	K01803	GO:0004807,GO:0008152	AT3G55440.1	ATCTIMC,CYTOTPI,TPI	triosephosphate isomerase	LOC_Os01g05490.1		triosephosphate isomerase, cytosolic, putative, expressed
Ambiguous	GRMZM2G018177_T02_PACid_20852686	gnl|db|GRMZM2G018177_T02_PACid:20852686 GRMZM2G018177_T02_PACid:20852686 Unknown Entry	3	3	Ambiguous	Green	11467.8	28.96	6		27910.9	20852686	GRMZM2G018177	GRMZM2G018177_T02	GRMZM2G018177_T02	PF00121	PTHR21139	KOG1643			GO:0004807,GO:0008152	AT3G55440.1	ATCTIMC,CYTOTPI,TPI	triosephosphate isomerase	LOC_Os01g05490.1		triosephosphate isomerase, cytosolic, putative, expressed
Ambiguous	GRMZM2G018177_T03_PACid_20852688	gnl|db|GRMZM2G018177_T03_PACid:20852688 GRMZM2G018177_T03_PACid:20852688 Unknown Entry	3	3	Ambiguous	Green	9534.97	39.74	5		16585.9	20852688	GRMZM2G018177	GRMZM2G018177_T03	GRMZM2G018177_T03	PF00121	PTHR21139				GO:0004807,GO:0008152	AT3G55440.1	ATCTIMC,CYTOTPI,TPI	triosephosphate isomerase	LOC_Os01g05490.1		triosephosphate isomerase, cytosolic, putative, expressed
Ambiguous	GRMZM2G018375_T01_PACid_20851161	gnl|db|GRMZM2G018375_T01_PACid:20851161 GRMZM2G018375_T01_PACid:20851161 Unknown Entry	1	1	Ambiguous	Green	858.907	19.53	6		40820.1	20851161	GRMZM2G018375	GRMZM2G018375_T01	GRMZM2G018375_T01	PF01946	PTHR10617,PTHR10617:SF54	KOG2960		K03146	GO:0009055,GO:0016491,GO:0055114	AT5G54770.1	THI1,THI4,TZ	thiazole biosynthetic enzyme, chloroplast (ARA6) (THI1) (THI4)	LOC_Os07g34570.1		FAD dependent oxidoreductase domain containing protein, expressed
Ambiguous	GRMZM2G018375_T02_PACid_20851162	gnl|db|GRMZM2G018375_T02_PACid:20851162 GRMZM2G018375_T02_PACid:20851162 Unknown Entry	1	1	Ambiguous	Green	858.907	21.19	6		37333.1	20851162	GRMZM2G018375	GRMZM2G018375_T02	GRMZM2G018375_T02	PF01946	PTHR10617,PTHR10617:SF54	KOG2960		K03146	GO:0009055,GO:0016491,GO:0055114	AT5G54770.1	THI1,THI4,TZ	thiazole biosynthetic enzyme, chloroplast (ARA6) (THI1) (THI4)	LOC_Os07g34570.1		FAD dependent oxidoreductase domain containing protein, expressed
Ambiguous	GRMZM2G018627_T01_PACid_20867930	gnl|db|GRMZM2G018627_T01_PACid:20867930 GRMZM2G018627_T01_PACid:20867930 Unknown Entry	1	1	Ambiguous	Green	4047.45	21.92	3	30785	27965.8	20867930	GRMZM2G018627	GRMZM2G018627_T01	GRMZM2G018627_T01	PF00504	PTHR21649			K08913	GO:0016020,GO:0009765	AT2G05100.1	LHCB2,LHCB2.1	photosystem II light harvesting complex gene 2.1	LOC_Os03g39610.1		chlorophyll A-B binding protein, putative, expressed
Ambiguous	GRMZM2G018627_T02_PACid_20867931	gnl|db|GRMZM2G018627_T02_PACid:20867931 GRMZM2G018627_T02_PACid:20867931 Unknown Entry	1	1	Ambiguous	Green	4047.45	21.92	3		27965.8	20867931	GRMZM2G018627	GRMZM2G018627_T02	GRMZM2G018627_T02	PF00504	PTHR21649			K08913	GO:0016020,GO:0009765	AT2G05100.1	LHCB2,LHCB2.1	photosystem II light harvesting complex gene 2.1	LOC_Os03g39610.1		chlorophyll A-B binding protein, putative, expressed
Ambiguous	GRMZM2G021331_T01_PACid_20853073	gnl|db|GRMZM2G021331_T01_PACid:20853073 GRMZM2G021331_T01_PACid:20853073 Unknown Entry	11	5	Ambiguous	Green	6402.73	24.77	9		59179.4	20853073	GRMZM2G021331	GRMZM2G021331_T01	GRMZM2G021331_T01	PF00006,PF11421,PF02874,PF00306	PTHR15184,PTHR15184:SF8	KOG1350	3.6.3.14	K02133	GO:0005524,GO:0016887,GO:0006200,GO:0006754,GO:0000275,GO:0016820,GO:0015991,GO:0033178,GO:0046933,GO:0046961,GO:0015992,GO:0046034,GO:0016469,GO:0045261,GO:0015986,GO:0008553	AT5G08680.1		ATP synthase alpha/beta family protein	LOC_Os05g47980.1		ATP synthase, putative, expressed
Ambiguous	GRMZM2G021617_T01_PACid_20838433	gnl|db|GRMZM2G021617_T01_PACid:20838433 GRMZM2G021617_T01_PACid:20838433 Unknown Entry	3	3	Ambiguous	Green	1324.28	41.47	8		23132.7	20838433	GRMZM2G021617	GRMZM2G021617_T01	GRMZM2G021617_T01	PF05757					GO:0005509,GO:0015979,GO:0009523,GO:0009654,GO:0019898	AT4G05180.1	PSBQ,PSBQ-2,PSII-Q	photosystem II subunit Q-2	LOC_Os07g36080.1		oxygen evolving enhancer protein 3 domain containing protein, expressed
Ambiguous	GRMZM2G022619_T01_PACid_20822389	gnl|db|GRMZM2G022619_T01_PACid:20822389 GRMZM2G022619_T01_PACid:20822389 Unknown Entry	1	2	Indistinguishable	Green	993.997	12.92	2	33210	21545.2	20822389	GRMZM2G022619	GRMZM2G022619_T01	GRMZM2G022619_T01	PF01775	PTHR10052	KOG0829		K02882	GO:0003735,GO:0006412,GO:0005840	AT2G34480.1		Ribosomal protein L18ae/LX family protein	LOC_Os05g49030.1		60S ribosomal protein L18a, putative, expressed
Ambiguous	GRMZM2G022619_T02_PACid_20822390	gnl|db|GRMZM2G022619_T02_PACid:20822390 GRMZM2G022619_T02_PACid:20822390 Unknown Entry	1	1	Indistinguishable	Green	993.997	9.2	1		10536.3	20822390	GRMZM2G022619	GRMZM2G022619_T02	GRMZM2G022619_T02	PF01775	PTHR10052:SF1,PTHR10052				GO:0003735,GO:0006412,GO:0005840	AT1G29970.2	RPL18AA	60S ribosomal protein L18A-1	LOC_Os05g49030.1		60S ribosomal protein L18a, putative, expressed
Ambiguous	GRMZM2G023471_T01_PACid_20851496	gnl|db|GRMZM2G023471_T01_PACid:20851496 GRMZM2G023471_T01_PACid:20851496 Unknown Entry	1	0	Ambiguous	-						20851496	GRMZM2G023471	GRMZM2G023471_T01	GRMZM2G023471_T01	PF10596,PF00121,PF12134,PF02902	PTHR11140				GO:0004807,GO:0008152,GO:0008234,GO:0006508	AT1G80070.1	EMB14,EMB177,EMB33,SUS2	Pre-mRNA-processing-splicing factor	LOC_Os06g07080.1		pre-mRNA-processing-splicing factor 8, putative, expressed
Ambiguous	GRMZM2G024354_T01_PACid_20832719	gnl|db|GRMZM2G024354_T01_PACid:20832719 GRMZM2G024354_T01_PACid:20832719 Unknown Entry	2	2	Ambiguous	Green	2042.75	13.73	3	71538	24478.5	20832719	GRMZM2G024354	GRMZM2G024354_T01	GRMZM2G024354_T01	PF00827	PTHR11847	KOG1678		K02877	GO:0003735,GO:0006412,GO:0005840,GO:0005622	AT4G16720.1		Ribosomal protein L23/L15e family protein	LOC_Os05g19370.1		60S ribosomal protein L15, putative, expressed
Ambiguous	GRMZM2G024647_T01_PACid_20857421	gnl|db|GRMZM2G024647_T01_PACid:20857421 GRMZM2G024647_T01_PACid:20857421 Unknown Entry	5	5	Ambiguous	Green	8759.81	36.07	9		24288.4	20857421	GRMZM2G024647	GRMZM2G024647_T01	GRMZM2G024647_T01	PF01159,PF03868	PTHR10715	KOG1694		K02934	GO:0003735,GO:0006412,GO:0005622,GO:0005840	AT1G74050.1		Ribosomal protein L6 family protein	LOC_Os04g39700.1		60S ribosomal protein L6, putative, expressed
Ambiguous	GRMZM2G024647_T02_PACid_20857423	gnl|db|GRMZM2G024647_T02_PACid:20857423 GRMZM2G024647_T02_PACid:20857423 Unknown Entry	5	5	Ambiguous	Green	6875.65	18.84	2		15127.7	20857423	GRMZM2G024647	GRMZM2G024647_T02	GRMZM2G024647_T02	PF03868	PTHR10715				GO:0003735,GO:0006412,GO:0005622,GO:0005840	AT1G74050.1		Ribosomal protein L6 family protein	LOC_Os02g37862.1		60S ribosomal protein L6, putative, expressed
Ambiguous	GRMZM2G024647_T03_PACid_20857422	gnl|db|GRMZM2G024647_T03_PACid:20857422 GRMZM2G024647_T03_PACid:20857422 Unknown Entry	5	5	Ambiguous	Green	8575.16	34.5	6		18868.2	20857422	GRMZM2G024647	GRMZM2G024647_T03	GRMZM2G024647_T03	PF01159,PF03868	PTHR10715				GO:0003735,GO:0006412,GO:0005622,GO:0005840	AT1G74050.1		Ribosomal protein L6 family protein	LOC_Os04g39700.1		60S ribosomal protein L6, putative, expressed
Ambiguous	GRMZM2G024647_T04_PACid_20857425	gnl|db|GRMZM2G024647_T04_PACid:20857425 GRMZM2G024647_T04_PACid:20857425 Unknown Entry	5	5	Ambiguous	Green	6437.83	13.27	1		12421.8	20857425	GRMZM2G024647	GRMZM2G024647_T04	GRMZM2G024647_T04	PF03868	PTHR10715				GO:0003735,GO:0006412,GO:0005622,GO:0005840	AT1G74050.1		Ribosomal protein L6 family protein	LOC_Os02g37862.1		60S ribosomal protein L6, putative, expressed
Ambiguous	GRMZM2G024647_T05_PACid_20857424	gnl|db|GRMZM2G024647_T05_PACid:20857424 GRMZM2G024647_T05_PACid:20857424 Unknown Entry	5	5	Ambiguous	Green	6437.83	12.93	1		12734.2	20857424	GRMZM2G024647	GRMZM2G024647_T05	GRMZM2G024647_T05	PF03868	PTHR10715				GO:0003735,GO:0006412,GO:0005622,GO:0005840	AT1G74050.1		Ribosomal protein L6 family protein	LOC_Os02g37862.1		60S ribosomal protein L6, putative, expressed
Ambiguous	GRMZM2G024647_T06_PACid_20857426	gnl|db|GRMZM2G024647_T06_PACid:20857426 GRMZM2G024647_T06_PACid:20857426 Unknown Entry	1	0	Ambiguous	-						20857426	GRMZM2G024647	GRMZM2G024647_T06	GRMZM2G024647_T06	PF03868					GO:0003735,GO:0006412,GO:0005622,GO:0005840	AT1G74050.1		Ribosomal protein L6 family protein	LOC_Os02g37862.1		60S ribosomal protein L6, putative, expressed
Ambiguous	GRMZM2G025992_T01_PACid_20831655	gnl|db|GRMZM2G025992_T01_PACid:20831655 GRMZM2G025992_T01_PACid:20831655 Unknown Entry	2	2	Ambiguous	Green	6022.05	16.19	3		22202.7	20831655	GRMZM2G025992	GRMZM2G025992_T01	GRMZM2G025992_T01	PF00080	PTHR10003	KOG0441			GO:0046872,GO:0006801,GO:0055114	AT1G08830.1	CSD1	copper/zinc superoxide dismutase 1	LOC_Os07g46990.1		copper/zinc superoxide dismutase, putative, expressed
Ambiguous	GRMZM2G025992_T02_PACid_20831659	gnl|db|GRMZM2G025992_T02_PACid:20831659 GRMZM2G025992_T02_PACid:20831659 Unknown Entry	2	2	Ambiguous	Green	879.836	8.53	1		13724.3	20831659	GRMZM2G025992	GRMZM2G025992_T02	GRMZM2G025992_T02	PF00080	PTHR10003				GO:0046872,GO:0006801,GO:0055114	AT1G08830.1	CSD1	copper/zinc superoxide dismutase 1	LOC_Os07g46990.1		copper/zinc superoxide dismutase, putative, expressed
Ambiguous	GRMZM2G025992_T03_PACid_20831656	gnl|db|GRMZM2G025992_T03_PACid:20831656 GRMZM2G025992_T03_PACid:20831656 Unknown Entry	2	2	Ambiguous	Green	6022.05	22.52	3		15217.8	20831656	GRMZM2G025992	GRMZM2G025992_T03	GRMZM2G025992_T03	PF00080	PTHR10003	KOG0441			GO:0046872,GO:0006801,GO:0055114	AT1G08830.1	CSD1	copper/zinc superoxide dismutase 1	LOC_Os07g46990.1		copper/zinc superoxide dismutase, putative, expressed
Ambiguous	GRMZM2G025992_T04_PACid_20831657	gnl|db|GRMZM2G025992_T04_PACid:20831657 GRMZM2G025992_T04_PACid:20831657 Unknown Entry	2	2	Ambiguous	Green	6022.05	22.52	3		15217.8	20831657	GRMZM2G025992	GRMZM2G025992_T04	GRMZM2G025992_T04	PF00080	PTHR10003	KOG0441			GO:0046872,GO:0006801,GO:0055114	AT1G08830.1	CSD1	copper/zinc superoxide dismutase 1	LOC_Os07g46990.1		copper/zinc superoxide dismutase, putative, expressed
Ambiguous	GRMZM2G025992_T05_PACid_20831658	gnl|db|GRMZM2G025992_T05_PACid:20831658 GRMZM2G025992_T05_PACid:20831658 Unknown Entry	2	2	Ambiguous	Green	6022.05	22.52	3		15217.8	20831658	GRMZM2G025992	GRMZM2G025992_T05	GRMZM2G025992_T05	PF00080	PTHR10003	KOG0441			GO:0046872,GO:0006801,GO:0055114	AT1G08830.1	CSD1	copper/zinc superoxide dismutase 1	LOC_Os07g46990.1		copper/zinc superoxide dismutase, putative, expressed
Ambiguous	GRMZM2G025992_T06_PACid_20831660	gnl|db|GRMZM2G025992_T06_PACid:20831660 GRMZM2G025992_T06_PACid:20831660 Unknown Entry	2	2	Ambiguous	Green	879.836	10.58	1		10814.1	20831660	GRMZM2G025992	GRMZM2G025992_T06	GRMZM2G025992_T06	PF00080	PTHR10003				GO:0046872,GO:0006801,GO:0055114	AT1G08830.1	CSD1	copper/zinc superoxide dismutase 1	LOC_Os07g46990.1		copper/zinc superoxide dismutase, putative, expressed
Ambiguous	GRMZM2G026182_T01_PACid_20830085	gnl|db|GRMZM2G026182_T01_PACid:20830085 GRMZM2G026182_T01_PACid:20830085 Unknown Entry	2	2	Ambiguous	Green	3234.82	5.68	2		62693.6	20830085	GRMZM2G026182	GRMZM2G026182_T01	GRMZM2G026182_T01	PF00121	PTHR21139				GO:0004807,GO:0008152	AT3G55440.1	ATCTIMC,CYTOTPI,TPI	triosephosphate isomerase	LOC_Os01g05490.1		triosephosphate isomerase, cytosolic, putative, expressed
Ambiguous	GRMZM2G026216_T01_PACid_20880563	gnl|db|GRMZM2G026216_T01_PACid:20880563 GRMZM2G026216_T01_PACid:20880563 Unknown Entry	2	2	Ambiguous	Green	2265.63	16.46	4		18906	20880563	GRMZM2G026216	GRMZM2G026216_T01	GRMZM2G026216_T01	PF01157	PTHR20981	KOG1732		K02889	GO:0003735,GO:0006412,GO:0005622,GO:0005840	AT1G57860.1		Translation protein SH3-like family protein	LOC_Os03g04750.1		60S ribosomal protein L21-2, putative, expressed
Ambiguous	GRMZM2G026216_T02_PACid_20880564	gnl|db|GRMZM2G026216_T02_PACid:20880564 GRMZM2G026216_T02_PACid:20880564 Unknown Entry	2	2	Ambiguous	Green	2265.63	30	4	42701	10415.1	20880564	GRMZM2G026216	GRMZM2G026216_T02	GRMZM2G026216_T02	PF01157	PTHR20981				GO:0003735,GO:0006412,GO:0005622,GO:0005840	AT1G09590.1		Translation protein SH3-like family protein	LOC_Os03g04750.1		60S ribosomal protein L21-2, putative, expressed
Ambiguous	GRMZM2G026807_T01_PACid_20864843	gnl|db|GRMZM2G026807_T01_PACid:20864843 GRMZM2G026807_T01_PACid:20864843 Unknown Entry	2	2	Ambiguous	Green	1590.17	22.99	4		29161.6	20864843	GRMZM2G026807	GRMZM2G026807_T01	GRMZM2G026807_T01	PF00834	PTHR11749	KOG3111	5.1.3.1	K01783	GO:0004750,GO:0005975	AT5G61410.1	EMB2728,RPE	D-ribulose-5-phosphate-3-epimerase	LOC_Os03g07300.1		ribulose-phosphate 3-epimerase, chloroplast precursor, putative, expressed
Ambiguous	GRMZM2G029107_T01_PACid_20841199	gnl|db|GRMZM2G029107_T01_PACid:20841199 GRMZM2G029107_T01_PACid:20841199 Unknown Entry	3	3	Ambiguous	Green	3552.21	31.54	4		16888.8	20841199	GRMZM2G029107	GRMZM2G029107_T01	GRMZM2G029107_T01	PF00036	PTHR23050:SF20,PTHR23050	KOG0027		K02183	GO:0005509,GO:0007165,GO:0005578	AT2G27030.3	ACAM-2,CAM5	calmodulin 5	LOC_Os03g20370.1		OsCam1-1 - Calmodulin, expressed
Ambiguous	GRMZM2G029107_T02_PACid_20841200	gnl|db|GRMZM2G029107_T02_PACid:20841200 GRMZM2G029107_T02_PACid:20841200 Unknown Entry	3	3	Ambiguous	Green	3256.17	26.55	2		12896.4	20841200	GRMZM2G029107	GRMZM2G029107_T02	GRMZM2G029107_T02	PF00036	PTHR23050:SF20,PTHR23050	KOG0027			GO:0005509,GO:0007165,GO:0005578	AT2G27030.3	ACAM-2,CAM5	calmodulin 5	LOC_Os03g20370.1		OsCam1-1 - Calmodulin, expressed
Ambiguous	GRMZM2G029685_T01_PACid_20820884	gnl|db|GRMZM2G029685_T01_PACid:20820884 GRMZM2G029685_T01_PACid:20820884 Unknown Entry	1	1	Ambiguous	Green	335.775	10.95	1		15731.6	20820884	GRMZM2G029685	GRMZM2G029685_T01	GRMZM2G029685_T01	PF01282	PTHR10496	KOG3424		K02974	GO:0003735,GO:0006412,GO:0005622,GO:0005840	AT5G28060.1		Ribosomal protein S24e family protein	LOC_Os01g52490.1		40S ribosomal protein S24, putative, expressed
Ambiguous	GRMZM2G029685_T02_PACid_20820883	gnl|db|GRMZM2G029685_T02_PACid:20820883 GRMZM2G029685_T02_PACid:20820883 Unknown Entry	1	1	Ambiguous	Green	347.287	11.9	2		19374.9	20820883	GRMZM2G029685	GRMZM2G029685_T02	GRMZM2G029685_T02	PF01282	PTHR10496	KOG3424		K02974	GO:0003735,GO:0006412,GO:0005622,GO:0005840	AT5G28060.1		Ribosomal protein S24e family protein	LOC_Os01g52490.1		40S ribosomal protein S24, putative, expressed
Ambiguous	GRMZM2G030915_T01_PACid_20838735	gnl|db|GRMZM2G030915_T01_PACid:20838735 GRMZM2G030915_T01_PACid:20838735 Unknown Entry	3	3	Indistinguishable	Green	731.033	16.57	6		37508.2	20838735	GRMZM2G030915	GRMZM2G030915_T01	GRMZM2G030915_T01	PF01015	PTHR11830	KOG1628		K02984	GO:0003735,GO:0006412,GO:0005622,GO:0005840	AT4G34670.1		Ribosomal protein S3Ae	LOC_Os02g18550.1		40S ribosomal protein S3a, putative, expressed
Ambiguous	GRMZM2G030915_T02_PACid_20838736	gnl|db|GRMZM2G030915_T02_PACid:20838736 GRMZM2G030915_T02_PACid:20838736 Unknown Entry	3	3	Indistinguishable	Green	731.033	16.67	6		37366.1	20838736	GRMZM2G030915	GRMZM2G030915_T02	GRMZM2G030915_T02	PF01015	PTHR11830	KOG1628		K02984	GO:0003735,GO:0006412,GO:0005622,GO:0005840	AT4G34670.1		Ribosomal protein S3Ae	LOC_Os02g18550.1		40S ribosomal protein S3a, putative, expressed
Ambiguous	GRMZM2G030915_T03_PACid_20838737	gnl|db|GRMZM2G030915_T03_PACid:20838737 GRMZM2G030915_T03_PACid:20838737 Unknown Entry	3	3	Indistinguishable	Green	731.033	16.67	6		37366.1	20838737	GRMZM2G030915	GRMZM2G030915_T03	GRMZM2G030915_T03	PF01015	PTHR11830	KOG1628		K02984	GO:0003735,GO:0006412,GO:0005622,GO:0005840	AT4G34670.1		Ribosomal protein S3Ae	LOC_Os02g18550.1		40S ribosomal protein S3a, putative, expressed
Ambiguous	GRMZM2G030915_T04_PACid_20838738	gnl|db|GRMZM2G030915_T04_PACid:20838738 GRMZM2G030915_T04_PACid:20838738 Unknown Entry	3	3	Indistinguishable	Green	731.033	16.67	6		37366.1	20838738	GRMZM2G030915	GRMZM2G030915_T04	GRMZM2G030915_T04	PF01015	PTHR11830	KOG1628		K02984	GO:0003735,GO:0006412,GO:0005622,GO:0005840	AT4G34670.1		Ribosomal protein S3Ae	LOC_Os02g18550.1		40S ribosomal protein S3a, putative, expressed
Ambiguous	GRMZM2G030915_T05_PACid_20838741	gnl|db|GRMZM2G030915_T05_PACid:20838741 GRMZM2G030915_T05_PACid:20838741 Unknown Entry	2	2	Ambiguous	Green	6741.97	25.54	5		26821.9	20838741	GRMZM2G030915	GRMZM2G030915_T05	GRMZM2G030915_T05	PF01015	PTHR11830	KOG1628			GO:0003735,GO:0006412,GO:0005622,GO:0005840	AT4G34670.1		Ribosomal protein S3Ae	LOC_Os12g21798.1		40S ribosomal protein S3a, putative, expressed
Ambiguous	GRMZM2G030915_T06_PACid_20838739	gnl|db|GRMZM2G030915_T06_PACid:20838739 GRMZM2G030915_T06_PACid:20838739 Unknown Entry	3	3	Indistinguishable	Green	731.033	17.57	6		35715.9	20838739	GRMZM2G030915	GRMZM2G030915_T06	GRMZM2G030915_T06	PF01015	PTHR11830	KOG1628			GO:0003735,GO:0006412,GO:0005622,GO:0005840	AT4G34670.1		Ribosomal protein S3Ae	LOC_Os02g18550.1		40S ribosomal protein S3a, putative, expressed
Ambiguous	GRMZM2G030915_T07_PACid_20838743	gnl|db|GRMZM2G030915_T07_PACid:20838743 GRMZM2G030915_T07_PACid:20838743 Unknown Entry	3	0	Indistinguishable	-						20838743	GRMZM2G030915	GRMZM2G030915_T07	GRMZM2G030915_T07		PTHR11830				GO:0006412,GO:0005840,GO:0005622,GO:0003735	AT4G34670.1		Ribosomal protein S3Ae	LOC_Os02g18550.1		40S ribosomal protein S3a, putative, expressed
Ambiguous	GRMZM2G030915_T08_PACid_20838740	gnl|db|GRMZM2G030915_T08_PACid:20838740 GRMZM2G030915_T08_PACid:20838740 Unknown Entry	3	3	Indistinguishable	Green	731.033	21.15	6	15343	29951.8	20838740	GRMZM2G030915	GRMZM2G030915_T08	GRMZM2G030915_T08	PF01015	PTHR11830	KOG1628		K02984	GO:0003735,GO:0006412,GO:0005622,GO:0005840	AT4G34670.1		Ribosomal protein S3Ae	LOC_Os02g18550.1		40S ribosomal protein S3a, putative, expressed
Ambiguous	GRMZM2G030915_T09_PACid_20838742	gnl|db|GRMZM2G030915_T09_PACid:20838742 GRMZM2G030915_T09_PACid:20838742 Unknown Entry	3	3	Indistinguishable	Green	709.36	14.29	4		20433.6	20838742	GRMZM2G030915	GRMZM2G030915_T09	GRMZM2G030915_T09	PF01015	PTHR11830				GO:0003735,GO:0006412,GO:0005622,GO:0005840	AT3G04840.1		Ribosomal protein S3Ae	LOC_Os02g18550.1		40S ribosomal protein S3a, putative, expressed
Ambiguous	GRMZM2G030915_T10_PACid_20838744	gnl|db|GRMZM2G030915_T10_PACid:20838744 GRMZM2G030915_T10_PACid:20838744 Unknown Entry	3	3	Indistinguishable	Green	605.281	18.07	2		9695.44	20838744	GRMZM2G030915	GRMZM2G030915_T10	GRMZM2G030915_T10	PF01015	PTHR11830				GO:0003735,GO:0006412,GO:0005622,GO:0005840	AT3G04840.1		Ribosomal protein S3Ae	LOC_Os02g18550.1		40S ribosomal protein S3a, putative, expressed
Ambiguous	GRMZM2G032564_T01_PACid_20875453	gnl|db|GRMZM2G032564_T01_PACid:20875453 GRMZM2G032564_T01_PACid:20875453 Unknown Entry	1	1	Ambiguous	Green	1384.51	26.05	3		13775.2	20875453	GRMZM2G032564	GRMZM2G032564_T01	GRMZM2G032564_T01	PF01199	PTHR10759	KOG1790		K02915	GO:0003735,GO:0006412,GO:0005622,GO:0005840	AT1G26880.1		Ribosomal protein L34e superfamily protein	LOC_Os08g06040.1		60S ribosomal protein L34, putative, expressed
Ambiguous	GRMZM2G032564_T02_PACid_20875454	gnl|db|GRMZM2G032564_T02_PACid:20875454 GRMZM2G032564_T02_PACid:20875454 Unknown Entry	1	1	Ambiguous	Green	865.888	25.56	2		10396.1	20875454	GRMZM2G032564	GRMZM2G032564_T02	GRMZM2G032564_T02	PF01199	PTHR10759	KOG1790		K02915	GO:0003735,GO:0006412,GO:0005622,GO:0005840	AT1G26880.1		Ribosomal protein L34e superfamily protein	LOC_Os08g06040.1		60S ribosomal protein L34, putative, expressed
Ambiguous	GRMZM2G034152_T01_PACid_20872560	gnl|db|GRMZM2G034152_T01_PACid:20872560 GRMZM2G034152_T01_PACid:20872560 Unknown Entry	1	1	Ambiguous	Green	1315.76	12.8	6		56485	20872560	GRMZM2G034152	GRMZM2G034152_T01	GRMZM2G034152_T01	PF01593	PTHR10742:SF30,PTHR10742	KOG0029	1.5.3.14	K13366	GO:0050660,GO:0008033,GO:0016491,GO:0055114	AT5G13700.1	APAO,ATPAO1,PAO1	polyamine oxidase 1	LOC_Os09g20284.1		amine oxidase, flavin-containing, domain containing protein, expressed
Ambiguous	GRMZM2G034152_T02_PACid_20872561	gnl|db|GRMZM2G034152_T02_PACid:20872561 GRMZM2G034152_T02_PACid:20872561 Unknown Entry	1	1	Ambiguous	Green	1268.22	13.13	4		44771	20872561	GRMZM2G034152	GRMZM2G034152_T02	GRMZM2G034152_T02	PF01593	PTHR10742:SF30,PTHR10742				GO:0016491,GO:0055114	AT5G13700.1	APAO,ATPAO1,PAO1	polyamine oxidase 1	LOC_Os09g20284.1		amine oxidase, flavin-containing, domain containing protein, expressed
Ambiguous	GRMZM2G034152_T03_PACid_20872563	gnl|db|GRMZM2G034152_T03_PACid:20872563 GRMZM2G034152_T03_PACid:20872563 Unknown Entry	1	1	Ambiguous	Green	1268.22	16.61	4		36530.3	20872563	GRMZM2G034152	GRMZM2G034152_T03	GRMZM2G034152_T03	PF01593	PTHR10742:SF30,PTHR10742				GO:0016491,GO:0055114	AT5G13700.1	APAO,ATPAO1,PAO1	polyamine oxidase 1	LOC_Os09g20284.1		amine oxidase, flavin-containing, domain containing protein, expressed
Ambiguous	GRMZM2G034152_T04_PACid_20872562	gnl|db|GRMZM2G034152_T04_PACid:20872562 GRMZM2G034152_T04_PACid:20872562 Unknown Entry	1	1	Ambiguous	Green	1268.22	13.13	4		44767	20872562	GRMZM2G034152	GRMZM2G034152_T04	GRMZM2G034152_T04	PF01593	PTHR10742:SF30,PTHR10742				GO:0050660,GO:0008033,GO:0016491,GO:0055114	AT5G13700.1	APAO,ATPAO1,PAO1	polyamine oxidase 1	LOC_Os09g20284.1		amine oxidase, flavin-containing, domain containing protein, expressed
Ambiguous	GRMZM2G034152_T05_PACid_20872564	gnl|db|GRMZM2G034152_T05_PACid:20872564 GRMZM2G034152_T05_PACid:20872564 Unknown Entry	1	0	Ambiguous	-						20872564	GRMZM2G034152	GRMZM2G034152_T05	GRMZM2G034152_T05	PF01593	PTHR10742				GO:0050660,GO:0008033,GO:0016491,GO:0055114	AT5G13700.1	APAO,ATPAO1,PAO1	polyamine oxidase 1	LOC_Os09g20284.1		amine oxidase, flavin-containing, domain containing protein, expressed
Ambiguous	GRMZM2G034794_T01_PACid_20842224	gnl|db|GRMZM2G034794_T01_PACid:20842224 GRMZM2G034794_T01_PACid:20842224 Unknown Entry	2	2	Ambiguous	Green	2042.75	13.73	3		24518.4	20842224	GRMZM2G034794	GRMZM2G034794_T01	GRMZM2G034794_T01	PF00827	PTHR11847	KOG1678		K02877	GO:0003735,GO:0006412,GO:0005840,GO:0005622	AT4G16720.1		Ribosomal protein L23/L15e family protein	LOC_Os05g19370.1		60S ribosomal protein L15, putative, expressed
Ambiguous	GRMZM2G034794_T02_PACid_20842225	gnl|db|GRMZM2G034794_T02_PACid:20842225 GRMZM2G034794_T02_PACid:20842225 Unknown Entry	2	1	Ambiguous	Green	1442.55	7.95	1		20078.9	20842225	GRMZM2G034794	GRMZM2G034794_T02	GRMZM2G034794_T02	PF00827	PTHR11847				GO:0003735,GO:0006412,GO:0005840,GO:0005622	AT4G16720.1		Ribosomal protein L23/L15e family protein	LOC_Os05g19370.1		60S ribosomal protein L15, putative, expressed
Ambiguous	GRMZM2G034794_T03_PACid_20842226	gnl|db|GRMZM2G034794_T03_PACid:20842226 GRMZM2G034794_T03_PACid:20842226 Unknown Entry	2	1	Ambiguous	Green	1442.55	8.97	1		18410.3	20842226	GRMZM2G034794	GRMZM2G034794_T03	GRMZM2G034794_T03	PF00827	PTHR11847	KOG1678			GO:0003735,GO:0006412,GO:0005840,GO:0005622	AT4G16720.1		Ribosomal protein L23/L15e family protein	LOC_Os05g19370.1		60S ribosomal protein L15, putative, expressed
Ambiguous	GRMZM2G035268_T01_PACid_20858120	gnl|db|GRMZM2G035268_T01_PACid:20858120 GRMZM2G035268_T01_PACid:20858120 Unknown Entry	2	2	Ambiguous	Green	317.239	11.45	4	13994	53912	20858120	GRMZM2G035268	GRMZM2G035268_T01	GRMZM2G035268_T01	PF00171	PTHR11699,PTHR11699:SF29	KOG2450	1.2.1.9	K00131	GO:0016491,GO:0008152,GO:0055114	AT2G24270.4	ALDH11A3	aldehyde dehydrogenase 11A3	LOC_Os08g34210.1		aldehyde dehydrogenase, putative, expressed
Ambiguous	GRMZM2G035268_T03_PACid_20858121	gnl|db|GRMZM2G035268_T03_PACid:20858121 GRMZM2G035268_T03_PACid:20858121 Unknown Entry	2	2	Ambiguous	Green	317.239	11.45	4		53912	20858121	GRMZM2G035268	GRMZM2G035268_T03	GRMZM2G035268_T03	PF00171	PTHR11699,PTHR11699:SF29	KOG2450	1.2.1.9	K00131	GO:0016491,GO:0008152,GO:0055114	AT2G24270.4	ALDH11A3	aldehyde dehydrogenase 11A3	LOC_Os08g34210.1		aldehyde dehydrogenase, putative, expressed
Ambiguous	GRMZM2G040600_T01_PACid_20831673	gnl|db|GRMZM2G040600_T01_PACid:20831673 GRMZM2G040600_T01_PACid:20831673 Unknown Entry	1	1	Ambiguous	Green	99.4053	4.45	2		37310.1	20831673	GRMZM2G040600	GRMZM2G040600_T01	GRMZM2G040600_T01	PF01092	PTHR11502				GO:0003735,GO:0006412,GO:0005622,GO:0005840	AT4G31700.1	RPS6,RPS6A	ribosomal protein S6	LOC_Os07g42950.1		40S ribosomal protein S6, putative, expressed
Ambiguous	GRMZM2G041275_T01_PACid_20827825	gnl|db|GRMZM2G041275_T01_PACid:20827825 GRMZM2G041275_T01_PACid:20827825 Unknown Entry	11	5	Ambiguous	Green	6480.93	31.41	11		59490.8	20827825	GRMZM2G041275	GRMZM2G041275_T01	GRMZM2G041275_T01	PF00006,PF11421,PF02874,PF00306	PTHR15184,PTHR15184:SF8	KOG1350	3.6.3.14	K02133	GO:0005524,GO:0016820,GO:0015991,GO:0033178,GO:0046933,GO:0046961,GO:0015992,GO:0046034,GO:0016469,GO:0016887,GO:0006200,GO:0006754,GO:0000275,GO:0045261,GO:0015986,GO:0008553	AT5G08680.1		ATP synthase alpha/beta family protein	LOC_Os01g49190.1		ATP synthase, putative, expressed
Ambiguous	GRMZM2G043212_T01_PACid_20828365	gnl|db|GRMZM2G043212_T01_PACid:20828365 GRMZM2G043212_T01_PACid:20828365 Unknown Entry	2	2	Ambiguous	Green	2457.35	16.81	5	64304	26313.4	20828365	GRMZM2G043212	GRMZM2G043212_T01	GRMZM2G043212_T01	PF00572	PTHR11545:SF2,PTHR11545	KOG3203		K02871	GO:0003735,GO:0006412,GO:0005840	AT1G78630.1	emb1473	Ribosomal protein L13 family protein	LOC_Os01g54540.1		ribosomal protein L13, putative, expressed
Ambiguous	GRMZM2G043212_T02_PACid_20828367	gnl|db|GRMZM2G043212_T02_PACid:20828367 GRMZM2G043212_T02_PACid:20828367 Unknown Entry	2	2	Ambiguous	Green	2179.38	19.48	4		17154.8	20828367	GRMZM2G043212	GRMZM2G043212_T02	GRMZM2G043212_T02	PF00572	PTHR11545				GO:0003735,GO:0006412,GO:0005840	AT1G78630.1	emb1473	Ribosomal protein L13 family protein	LOC_Os01g54540.1		ribosomal protein L13, putative, expressed
Ambiguous	GRMZM2G043279_T01_PACid_20881516	gnl|db|GRMZM2G043279_T01_PACid:20881516 GRMZM2G043279_T01_PACid:20881516 Unknown Entry	1	1	Ambiguous	Green	696.626	26.83	4		14300.2	20881516	GRMZM2G043279	GRMZM2G043279_T01	GRMZM2G043279_T01	PF00831	PTHR13872,PTHR13872:SF11	KOG3436		K02918	GO:0003735,GO:0006412,GO:0005622,GO:0005840	AT5G02610.1		Ribosomal L29 family protein	LOC_Os02g30050.1		ribosomal protein L29, putative, expressed
Ambiguous	GRMZM2G043279_T03_PACid_20881517	gnl|db|GRMZM2G043279_T03_PACid:20881517 GRMZM2G043279_T03_PACid:20881517 Unknown Entry	1	1	Ambiguous	Green	696.626	29.73	4	18342	12870.3	20881517	GRMZM2G043279	GRMZM2G043279_T03	GRMZM2G043279_T03	PF00831	PTHR13872,PTHR13872:SF11	KOG3436			GO:0003735,GO:0006412,GO:0005622,GO:0005840	AT5G02610.1		Ribosomal L29 family protein	LOC_Os02g30050.1		ribosomal protein L29, putative, expressed
Ambiguous	GRMZM2G044368_T01_PACid_20820192	gnl|db|GRMZM2G044368_T01_PACid:20820192 GRMZM2G044368_T01_PACid:20820192 Unknown Entry	2	2	Ambiguous	Green	1892.28	26.21	5		23324.1	20820192	GRMZM2G044368	GRMZM2G044368_T01	GRMZM2G044368_T01	PF00071	PTHR24073,PTHR24073:SF260	KOG0394		K07897	GO:0003924,GO:0005525,GO:0007264,GO:0005634,GO:0005737,GO:0005622	AT3G18820.1	ATRAB7B,ATRABG3F,RAB71,RAB7B,RABG3F	RAB GTPase homolog G3F	LOC_Os05g44050.1		ras-related protein, putative, expressed
Ambiguous	GRMZM2G044368_T02_PACid_20820193	gnl|db|GRMZM2G044368_T02_PACid:20820193 GRMZM2G044368_T02_PACid:20820193 Unknown Entry	2	2	Ambiguous	Green	882.189	21.83	4		22365	20820193	GRMZM2G044368	GRMZM2G044368_T02	GRMZM2G044368_T02	PF00071	PTHR24073,PTHR24073:SF260	KOG0394			GO:0003924,GO:0005525,GO:0007264,GO:0005622	AT3G18820.1	ATRAB7B,ATRABG3F,RAB71,RAB7B,RABG3F	RAB GTPase homolog G3F	LOC_Os05g44050.1		ras-related protein, putative, expressed
Ambiguous	GRMZM2G044368_T03_PACid_20820194	gnl|db|GRMZM2G044368_T03_PACid:20820194 GRMZM2G044368_T03_PACid:20820194 Unknown Entry	1	1	Ambiguous	Green	457.1	9.65	1		12791.1	20820194	GRMZM2G044368	GRMZM2G044368_T03	GRMZM2G044368_T03	PF00071	PTHR24073,PTHR24073:SF260				GO:0005525,GO:0007264	AT3G16100.1	ATRAB7D,ATRABG3C,RABG3c	RAB GTPase homolog G3C	LOC_Os05g44050.1		ras-related protein, putative, expressed
Ambiguous	GRMZM2G044963_T01_PACid_20849563	gnl|db|GRMZM2G044963_T01_PACid:20849563 GRMZM2G044963_T01_PACid:20849563 Unknown Entry	3	3	Ambiguous	Green	3552.21	31.54	4		16888.8	20849563	GRMZM2G044963	GRMZM2G044963_T01	GRMZM2G044963_T01	PF00036	PTHR23050:SF20,PTHR23050	KOG0027		K02183	GO:0005509,GO:0007165,GO:0005578	AT2G27030.3	ACAM-2,CAM5	calmodulin 5	LOC_Os07g48780.1		OsCam1-2 - Calmodulin, expressed
Ambiguous	GRMZM2G045371_T01_PACid_20822749	gnl|db|GRMZM2G045371_T01_PACid:20822749 GRMZM2G045371_T01_PACid:20822749 Unknown Entry	1	1	Ambiguous	Green	2196.13	32.32	2	35800.5	11449.3	20822749	GRMZM2G045371	GRMZM2G045371_T01	GRMZM2G045371_T01	PF00227	PTHR11599:SF7,PTHR11599				GO:0004298,GO:0051603,GO:0005839	AT1G77440.1	PBC2	20S proteasome beta subunit C2	LOC_Os06g43570.1		peptidase, T1 family, putative, expressed
Ambiguous	GRMZM2G045371_T02_PACid_20822748	gnl|db|GRMZM2G045371_T02_PACid:20822748 GRMZM2G045371_T02_PACid:20822748 Unknown Entry	1	1	Ambiguous	Green	2196.13	15.69	2		23195.4	20822748	GRMZM2G045371	GRMZM2G045371_T02	GRMZM2G045371_T02	PF00227	PTHR11599:SF7,PTHR11599	KOG0180	3.4.25.1	K02735	GO:0004298,GO:0051603,GO:0005839	AT1G21720.1	PBC1	proteasome beta subunit C1	LOC_Os06g43570.1		peptidase, T1 family, putative, expressed
Ambiguous	GRMZM2G046841_T01_PACid_20875534	gnl|db|GRMZM2G046841_T01_PACid:20875534 GRMZM2G046841_T01_PACid:20875534 Unknown Entry	3	3	Indistinguishable	Green	360.184	13.33	2		16144	20875534	GRMZM2G046841	GRMZM2G046841_T01	GRMZM2G046841_T01	PF00125	PTHR23428	KOG1744			GO:0003677,GO:0043565,GO:0005622,GO:0006334,GO:0005634,GO:0000786	AT3G45980.1	H2B,HTB9	Histone superfamily protein	LOC_Os03g17084.1		Core histone H2A/H2B/H3/H4 domain containing protein, putative, expressed
Ambiguous	GRMZM2G051836_T01_PACid_20871235	gnl|db|GRMZM2G051836_T01_PACid:20871235 GRMZM2G051836_T01_PACid:20871235 Unknown Entry	1	1	Ambiguous	Green	1088.1	14.85	2		12020.9	20871235	GRMZM2G051836	GRMZM2G051836_T01	GRMZM2G051836_T01	PF00163	PTHR11831:SF3,PTHR11831				GO:0019843,GO:0005622	AT5G39850.1		Ribosomal protein S4	LOC_Os03g05980.1		40S ribosomal protein S9-2, putative, expressed
Ambiguous	GRMZM2G054136_T01_PACid_20836432	gnl|db|GRMZM2G054136_T01_PACid:20836432 GRMZM2G054136_T01_PACid:20836432 Unknown Entry	2	2	Ambiguous	Green	1139.35	15.94	4		28873.5	20836432	GRMZM2G054136	GRMZM2G054136_T01	GRMZM2G054136_T01	PF01092	PTHR11502	KOG1646		K02991	GO:0003735,GO:0006412,GO:0005622,GO:0005840	AT5G10360.1	EMB3010,RPS6B	Ribosomal protein S6e	LOC_Os03g27260.1		40S ribosomal protein S6, putative, expressed
Ambiguous	GRMZM2G054136_T02_PACid_20836439	gnl|db|GRMZM2G054136_T02_PACid:20836439 GRMZM2G054136_T02_PACid:20836439 Unknown Entry	2	1	Ambiguous	-					22833.7	20836439	GRMZM2G054136	GRMZM2G054136_T02	GRMZM2G054136_T02	PF01092	PTHR11502	KOG1646			GO:0003735,GO:0006412,GO:0005622,GO:0005840	AT5G10360.1	EMB3010,RPS6B	Ribosomal protein S6e	LOC_Os03g27260.1		40S ribosomal protein S6, putative, expressed
Ambiguous	GRMZM2G054136_T03_PACid_20836433	gnl|db|GRMZM2G054136_T03_PACid:20836433 GRMZM2G054136_T03_PACid:20836433 Unknown Entry	2	2	Ambiguous	Green	1139.35	15.94	4		28873.5	20836433	GRMZM2G054136	GRMZM2G054136_T03	GRMZM2G054136_T03	PF01092	PTHR11502	KOG1646		K02991	GO:0003735,GO:0006412,GO:0005622,GO:0005840	AT5G10360.1	EMB3010,RPS6B	Ribosomal protein S6e	LOC_Os03g27260.1		40S ribosomal protein S6, putative, expressed
Ambiguous	GRMZM2G054136_T04_PACid_20836434	gnl|db|GRMZM2G054136_T04_PACid:20836434 GRMZM2G054136_T04_PACid:20836434 Unknown Entry	2	2	Ambiguous	Green	1139.35	15.94	4		28873.5	20836434	GRMZM2G054136	GRMZM2G054136_T04	GRMZM2G054136_T04	PF01092	PTHR11502	KOG1646		K02991	GO:0003735,GO:0006412,GO:0005622,GO:0005840	AT5G10360.1	EMB3010,RPS6B	Ribosomal protein S6e	LOC_Os03g27260.1		40S ribosomal protein S6, putative, expressed
Ambiguous	GRMZM2G054136_T05_PACid_20836435	gnl|db|GRMZM2G054136_T05_PACid:20836435 GRMZM2G054136_T05_PACid:20836435 Unknown Entry	2	2	Ambiguous	Green	1139.35	15.94	4		28873.5	20836435	GRMZM2G054136	GRMZM2G054136_T05	GRMZM2G054136_T05	PF01092	PTHR11502	KOG1646		K02991	GO:0003735,GO:0006412,GO:0005622,GO:0005840	AT5G10360.1	EMB3010,RPS6B	Ribosomal protein S6e	LOC_Os03g27260.1		40S ribosomal protein S6, putative, expressed
Ambiguous	GRMZM2G054136_T07_PACid_20836436	gnl|db|GRMZM2G054136_T07_PACid:20836436 GRMZM2G054136_T07_PACid:20836436 Unknown Entry	2	2	Ambiguous	Green	1139.35	15.94	4		28873.5	20836436	GRMZM2G054136	GRMZM2G054136_T07	GRMZM2G054136_T07	PF01092	PTHR11502	KOG1646		K02991	GO:0003735,GO:0006412,GO:0005622,GO:0005840	AT5G10360.1	EMB3010,RPS6B	Ribosomal protein S6e	LOC_Os03g27260.1		40S ribosomal protein S6, putative, expressed
Ambiguous	GRMZM2G054136_T08_PACid_20836438	gnl|db|GRMZM2G054136_T08_PACid:20836438 GRMZM2G054136_T08_PACid:20836438 Unknown Entry	2	1	Ambiguous	-					28144.7	20836438	GRMZM2G054136	GRMZM2G054136_T08	GRMZM2G054136_T08	PF01092	PTHR11502	KOG1646			GO:0003735,GO:0006412,GO:0005622,GO:0005840	AT5G10360.1	EMB3010,RPS6B	Ribosomal protein S6e	LOC_Os03g27260.1		40S ribosomal protein S6, putative, expressed
Ambiguous	GRMZM2G054136_T09_PACid_20836437	gnl|db|GRMZM2G054136_T09_PACid:20836437 GRMZM2G054136_T09_PACid:20836437 Unknown Entry	2	2	Ambiguous	Green	1139.35	15.94	4		28845.4	20836437	GRMZM2G054136	GRMZM2G054136_T09	GRMZM2G054136_T09	PF01092	PTHR11502	KOG1646		K02991	GO:0003735,GO:0006412,GO:0005622,GO:0005840	AT5G10360.1	EMB3010,RPS6B	Ribosomal protein S6e	LOC_Os03g27260.1		40S ribosomal protein S6, putative, expressed
Ambiguous	GRMZM2G054201_T01_PACid_20877083	gnl|db|GRMZM2G054201_T01_PACid:20877083 GRMZM2G054201_T01_PACid:20877083 Unknown Entry	2	2	Ambiguous	Green	2229.89	31.93	4		17935.8	20877083	GRMZM2G054201	GRMZM2G054201_T01	GRMZM2G054201_T01	PF03946,PF00298	PTHR11661	KOG0886		K02870	GO:0003735,GO:0006412,GO:0005840	AT2G37190.1		Ribosomal protein L11 family protein	LOC_Os02g47140.1		L11 domain containing ribosomal protein, putative, expressed
Ambiguous	GRMZM2G054201_T03_PACid_20877084	gnl|db|GRMZM2G054201_T03_PACid:20877084 GRMZM2G054201_T03_PACid:20877084 Unknown Entry	2	2	Ambiguous	Green	2229.89	31.93	4		17935.8	20877084	GRMZM2G054201	GRMZM2G054201_T03	GRMZM2G054201_T03	PF03946,PF00298	PTHR11661	KOG0886		K02870	GO:0003735,GO:0006412,GO:0005840	AT2G37190.1		Ribosomal protein L11 family protein	LOC_Os02g47140.1		L11 domain containing ribosomal protein, putative, expressed
Ambiguous	GRMZM2G054300_T01_PACid_20839077	gnl|db|GRMZM2G054300_T01_PACid:20839077 GRMZM2G054300_T01_PACid:20839077 Unknown Entry	2	2	Indistinguishable	Green	1714.07	18.8	5		27479.1	20839077	GRMZM2G054300	GRMZM2G054300_T01	GRMZM2G054300_T01	PF00141			1.11.1.11	K00434	GO:0004601,GO:0020037,GO:0006979,GO:0055114	AT1G07890.1	APX1,ATAPX01,ATAPX1,CS1,MEE6	ascorbate peroxidase 1	LOC_Os03g17690.1		OsAPx1 - Cytosolic Ascorbate Peroxidase encoding gene 1-8, expressed
Ambiguous	GRMZM2G056870_T01_PACid_20864222	gnl|db|GRMZM2G056870_T01_PACid:20864222 GRMZM2G056870_T01_PACid:20864222 Unknown Entry	1	1	Ambiguous	Green	1187.44	35.02	6	8850	26148.4	20864222	GRMZM2G056870	GRMZM2G056870_T01	GRMZM2G056870_T01	PF00227,PF10584	PTHR11599,PTHR11599:SF14	KOG0176	3.4.25.1	K02729	GO:0004298,GO:0051603,GO:0005839,GO:0004175,GO:0006511,GO:0019773	AT1G53850.1	ATPAE1,PAE1	20S proteasome alpha subunit E1	LOC_Os11g40140.1		peptidase, T1 family, putative, expressed
Ambiguous	GRMZM2G056870_T02_PACid_20864223	gnl|db|GRMZM2G056870_T02_PACid:20864223 GRMZM2G056870_T02_PACid:20864223 Unknown Entry	1	1	Ambiguous	Green	665.18	29.41	3		18765.9	20864223	GRMZM2G056870	GRMZM2G056870_T02	GRMZM2G056870_T02	PF00227	PTHR11599,PTHR11599:SF14	KOG0176			GO:0004298,GO:0051603,GO:0005839	AT1G53850.1	ATPAE1,PAE1	20S proteasome alpha subunit E1	LOC_Os11g40140.1		peptidase, T1 family, putative, expressed
Ambiguous	GRMZM2G057852_T01_PACid_20845664	gnl|db|GRMZM2G057852_T01_PACid:20845664 GRMZM2G057852_T01_PACid:20845664 Unknown Entry	3	3	Indistinguishable	Green	360.184	13.16	2		16363.2	20845664	GRMZM2G057852	GRMZM2G057852_T01	GRMZM2G057852_T01	PF00125	PTHR23428	KOG1744		K11252	GO:0003677,GO:0006334,GO:0005634,GO:0000786	AT3G45980.1	H2B,HTB9	Histone superfamily protein	LOC_Os03g17084.1		Core histone H2A/H2B/H3/H4 domain containing protein, putative, expressed
Ambiguous	GRMZM2G058070_T01_PACid_20835081	gnl|db|GRMZM2G058070_T01_PACid:20835081 GRMZM2G058070_T01_PACid:20835081 Unknown Entry	3	3	Ambiguous	Green	1324.28	41.47	8		23132.7	20835081	GRMZM2G058070	GRMZM2G058070_T01	GRMZM2G058070_T01	PF05757					GO:0005509,GO:0015979,GO:0009523,GO:0009654,GO:0019898	AT4G05180.1	PSBQ,PSBQ-2,PSII-Q	photosystem II subunit Q-2	LOC_Os07g36080.1		oxygen evolving enhancer protein 3 domain containing protein, expressed
Ambiguous	GRMZM2G058522_T01_PACid_20837624	gnl|db|GRMZM2G058522_T01_PACid:20837624 GRMZM2G058522_T01_PACid:20837624 Unknown Entry	2	2	Ambiguous	Green	6184.18	23.03	3		15184.7	20837624	GRMZM2G058522	GRMZM2G058522_T01	GRMZM2G058522_T01	PF00080	PTHR10003	KOG0441	1.15.1.1	K04565	GO:0046872,GO:0006801,GO:0055114	AT1G08830.1	CSD1	copper/zinc superoxide dismutase 1	LOC_Os03g22810.1		copper/zinc superoxide dismutase, putative, expressed
Ambiguous	GRMZM2G058522_T02_PACid_20837632	gnl|db|GRMZM2G058522_T02_PACid:20837632 GRMZM2G058522_T02_PACid:20837632 Unknown Entry	1	0	Ambiguous	-						20837632	GRMZM2G058522	GRMZM2G058522_T02	GRMZM2G058522_T02	PF00080	PTHR10003				GO:0046872,GO:0006801,GO:0055114	AT1G08830.1	CSD1	copper/zinc superoxide dismutase 1	LOC_Os07g46990.1		copper/zinc superoxide dismutase, putative, expressed
Ambiguous	GRMZM2G058522_T03_PACid_20837630	gnl|db|GRMZM2G058522_T03_PACid:20837630 GRMZM2G058522_T03_PACid:20837630 Unknown Entry	2	2	Ambiguous	Green	5142.21	24.21	2		9541.32	20837630	GRMZM2G058522	GRMZM2G058522_T03	GRMZM2G058522_T03	PF00080	PTHR10003				GO:0046872,GO:0006801,GO:0055114	AT1G08830.1	CSD1	copper/zinc superoxide dismutase 1	LOC_Os03g22810.1		copper/zinc superoxide dismutase, putative, expressed
Ambiguous	GRMZM2G058522_T04_PACid_20837625	gnl|db|GRMZM2G058522_T04_PACid:20837625 GRMZM2G058522_T04_PACid:20837625 Unknown Entry	2	2	Ambiguous	Green	6184.18	23.03	3		15184.7	20837625	GRMZM2G058522	GRMZM2G058522_T04	GRMZM2G058522_T04	PF00080	PTHR10003	KOG0441	1.15.1.1	K04565	GO:0046872,GO:0006801,GO:0055114	AT1G08830.1	CSD1	copper/zinc superoxide dismutase 1	LOC_Os03g22810.1		copper/zinc superoxide dismutase, putative, expressed
Ambiguous	GRMZM2G058522_T05_PACid_20837629	gnl|db|GRMZM2G058522_T05_PACid:20837629 GRMZM2G058522_T05_PACid:20837629 Unknown Entry	2	2	Ambiguous	Green	6184.18	29.66	3	102903	11838	20837629	GRMZM2G058522	GRMZM2G058522_T05	GRMZM2G058522_T05	PF00080	PTHR10003	KOG0441			GO:0046872,GO:0006801,GO:0055114	AT1G08830.1	CSD1	copper/zinc superoxide dismutase 1	LOC_Os03g22810.1		copper/zinc superoxide dismutase, putative, expressed
Ambiguous	GRMZM2G058522_T06_PACid_20837626	gnl|db|GRMZM2G058522_T06_PACid:20837626 GRMZM2G058522_T06_PACid:20837626 Unknown Entry	2	2	Ambiguous	Green	6184.18	23.03	3		15184.7	20837626	GRMZM2G058522	GRMZM2G058522_T06	GRMZM2G058522_T06	PF00080	PTHR10003	KOG0441	1.15.1.1	K04565	GO:0046872,GO:0006801,GO:0055114	AT1G08830.1	CSD1	copper/zinc superoxide dismutase 1	LOC_Os03g22810.1		copper/zinc superoxide dismutase, putative, expressed
Ambiguous	GRMZM2G058522_T07_PACid_20837631	gnl|db|GRMZM2G058522_T07_PACid:20837631 GRMZM2G058522_T07_PACid:20837631 Unknown Entry	2	2	Ambiguous	Green	5142.21	24.21	2		9541.32	20837631	GRMZM2G058522	GRMZM2G058522_T07	GRMZM2G058522_T07	PF00080	PTHR10003				GO:0046872,GO:0006801,GO:0055114	AT1G08830.1	CSD1	copper/zinc superoxide dismutase 1	LOC_Os03g22810.1		copper/zinc superoxide dismutase, putative, expressed
Ambiguous	GRMZM2G058522_T08_PACid_20837627	gnl|db|GRMZM2G058522_T08_PACid:20837627 GRMZM2G058522_T08_PACid:20837627 Unknown Entry	2	2	Ambiguous	Green	6184.18	23.03	3		15184.7	20837627	GRMZM2G058522	GRMZM2G058522_T08	GRMZM2G058522_T08	PF00080	PTHR10003	KOG0441	1.15.1.1	K04565	GO:0046872,GO:0006801,GO:0055114	AT1G08830.1	CSD1	copper/zinc superoxide dismutase 1	LOC_Os03g22810.1		copper/zinc superoxide dismutase, putative, expressed
Ambiguous	GRMZM2G058522_T09_PACid_20837628	gnl|db|GRMZM2G058522_T09_PACid:20837628 GRMZM2G058522_T09_PACid:20837628 Unknown Entry	2	2	Ambiguous	Green	6184.18	23.03	3		15184.7	20837628	GRMZM2G058522	GRMZM2G058522_T09	GRMZM2G058522_T09	PF00080	PTHR10003	KOG0441	1.15.1.1	K04565	GO:0046872,GO:0006801,GO:0055114	AT1G08830.1	CSD1	copper/zinc superoxide dismutase 1	LOC_Os03g22810.1		copper/zinc superoxide dismutase, putative, expressed
Ambiguous	GRMZM2G059083_T01_PACid_20830153	gnl|db|GRMZM2G059083_T01_PACid:20830153 GRMZM2G059083_T01_PACid:20830153 Unknown Entry	4	4	Ambiguous	Green	18765.7	53.8	22	660915	41206.1	20830153	GRMZM2G059083	GRMZM2G059083_T01	GRMZM2G059083_T01	PF00175,PF00970	PTHR19384,PTHR19384:SF1		1.18.1.2	K02641	GO:0016491,GO:0055114	AT5G66190.1	ATLFNR1,FNR1	ferredoxin-NADP(+)-oxidoreductase 1	LOC_Os02g01340.2		ferredoxin--NADP reductase, chloroplast precursor, putative, expressed
Ambiguous	GRMZM2G059083_T02_PACid_20830156	gnl|db|GRMZM2G059083_T02_PACid:20830156 GRMZM2G059083_T02_PACid:20830156 Unknown Entry	4	4	Ambiguous	Green	14874.2	43.57	17		38102.6	20830156	GRMZM2G059083	GRMZM2G059083_T02	GRMZM2G059083_T02	PF00175,PF00970	PTHR19384,PTHR19384:SF1				GO:0016491,GO:0055114	AT1G20020.1	ATLFNR2,FNR2	ferredoxin-NADP(+)-oxidoreductase 2	LOC_Os02g01340.2		ferredoxin--NADP reductase, chloroplast precursor, putative, expressed
Ambiguous	GRMZM2G059083_T03_PACid_20830155	gnl|db|GRMZM2G059083_T03_PACid:20830155 GRMZM2G059083_T03_PACid:20830155 Unknown Entry	4	4	Ambiguous	Green	15951.4	48.77	19		40817.8	20830155	GRMZM2G059083	GRMZM2G059083_T03	GRMZM2G059083_T03	PF00175,PF00970	PTHR19384,PTHR19384:SF1				GO:0016491,GO:0055114	AT5G66190.1	ATLFNR1,FNR1	ferredoxin-NADP(+)-oxidoreductase 1	LOC_Os02g01340.1		ferredoxin--NADP reductase, chloroplast precursor, putative, expressed
Ambiguous	GRMZM2G059083_T04_PACid_20830154	gnl|db|GRMZM2G059083_T04_PACid:20830154 GRMZM2G059083_T04_PACid:20830154 Unknown Entry	4	4	Ambiguous	Green	18765.7	53.8	22		41206.1	20830154	GRMZM2G059083	GRMZM2G059083_T04	GRMZM2G059083_T04	PF00175,PF00970	PTHR19384,PTHR19384:SF1		1.18.1.2	K02641	GO:0016491,GO:0055114	AT5G66190.1	ATLFNR1,FNR1	ferredoxin-NADP(+)-oxidoreductase 1	LOC_Os02g01340.2		ferredoxin--NADP reductase, chloroplast precursor, putative, expressed
Ambiguous	GRMZM2G059083_T05_PACid_20830157	gnl|db|GRMZM2G059083_T05_PACid:20830157 GRMZM2G059083_T05_PACid:20830157 Unknown Entry	3	3	Ambiguous	Green	3848.64	60.42	9		11455.2	20830157	GRMZM2G059083	GRMZM2G059083_T05	GRMZM2G059083_T05	PF00175	PTHR19384,PTHR19384:SF1				GO:0016491,GO:0055114	AT5G66190.1	ATLFNR1,FNR1	ferredoxin-NADP(+)-oxidoreductase 1	LOC_Os02g01340.2		ferredoxin--NADP reductase, chloroplast precursor, putative, expressed
Ambiguous	GRMZM2G061969_T01_PACid_20850354	gnl|db|GRMZM2G061969_T01_PACid:20850354 GRMZM2G061969_T01_PACid:20850354 Unknown Entry	1	1	Ambiguous	Green	1129.85	17.36	11	84263	92855.9	20850354	GRMZM2G061969	GRMZM2G061969_T01	GRMZM2G061969_T01	PF12357,PF00168,PF00614	PTHR18896:SF11,PTHR18896	KOG1329	3.1.4.4	K01115	GO:0005515,GO:0003824,GO:0008152	AT3G15730.1	PLD,PLDALPHA1	phospholipase D alpha 1	LOC_Os01g07760.1		phospholipase D, putative, expressed
Ambiguous	GRMZM2G061969_T02_PACid_20850355	gnl|db|GRMZM2G061969_T02_PACid:20850355 GRMZM2G061969_T02_PACid:20850355 Unknown Entry	1	1	Ambiguous	Green	1099.05	17.77	10		85430.3	20850355	GRMZM2G061969	GRMZM2G061969_T02	GRMZM2G061969_T02	PF12357,PF00614	PTHR18896:SF11,PTHR18896	KOG1329			GO:0003824,GO:0008152	AT3G15730.1	PLD,PLDALPHA1	phospholipase D alpha 1	LOC_Os01g07760.1		phospholipase D, putative, expressed
Ambiguous	GRMZM2G062854_T01_PACid_20823036	gnl|db|GRMZM2G062854_T01_PACid:20823036 GRMZM2G062854_T01_PACid:20823036 Unknown Entry	11	12	Ambiguous	Green	49616.2	55.01	15		44181.8	20823036	GRMZM2G062854	GRMZM2G062854_T01	GRMZM2G062854_T01	PF00006,PF02874	PTHR15184:SF23,PTHR15184	KOG1350			GO:0005524,GO:0046933,GO:0046961,GO:0015992,GO:0046034,GO:0016469	ATCG00480.1		ATP synthase subunit beta	LOC_Os10g21266.1		ATP synthase subunit beta, putative, expressed
Ambiguous	GRMZM2G062911_T01_PACid_20833708	gnl|db|GRMZM2G062911_T01_PACid:20833708 GRMZM2G062911_T01_PACid:20833708 Unknown Entry	1	0	Ambiguous	-						20833708	GRMZM2G062911	GRMZM2G062911_T01	GRMZM2G062911_T01	PF00416	PTHR10871				GO:0003723,GO:0003735,GO:0006412,GO:0005622,GO:0005840	AT1G34030.1		Ribosomal protein S13/S18 family	LOC_Os07g07709.1		ribosomal protein S13p/S18e, putative, expressed
Ambiguous	GRMZM2G063271_T01_PACid_20847571	gnl|db|GRMZM2G063271_T01_PACid:20847571 GRMZM2G063271_T01_PACid:20847571 Unknown Entry	11	12	Ambiguous	Green	36425.2	67.8	9		19035	20847571	GRMZM2G063271	GRMZM2G063271_T01	GRMZM2G063271_T01	PF02874	PTHR15184:SF23,PTHR15184				GO:0046933,GO:0046961,GO:0015992,GO:0046034,GO:0016469	ATCG00480.1		ATP synthase subunit beta	LOC_Os10g21266.1		ATP synthase subunit beta, putative, expressed
Ambiguous	GRMZM2G063896_T01_PACid_20852845	gnl|db|GRMZM2G063896_T01_PACid:20852845 GRMZM2G063896_T01_PACid:20852845 Unknown Entry	1	1	Ambiguous	Green	1184.14	25.86	3		12987.2	20852845	GRMZM2G063896	GRMZM2G063896_T01	GRMZM2G063896_T01	PF00125	PTHR10484	KOG3467		K11251	GO:0003677,GO:0006352,GO:0005634,GO:0006334,GO:0000786	AT3G53730.1		Histone superfamily protein	LOC_Os03g02780.1		Core histone H2A/H2B/H3/H4 domain containing protein, putative, expressed
Ambiguous	GRMZM2G063896_T02_PACid_20852846	gnl|db|GRMZM2G063896_T02_PACid:20852846 GRMZM2G063896_T02_PACid:20852846 Unknown Entry	1	1	Ambiguous	Green	1184.14	29.13	3		11409.4	20852846	GRMZM2G063896	GRMZM2G063896_T02	GRMZM2G063896_T02	PF00125	PTHR10484	KOG3467		K11251	GO:0003677,GO:0006352,GO:0005634,GO:0006334,GO:0000786	AT3G53730.1		Histone superfamily protein	LOC_Os03g02780.1		Core histone H2A/H2B/H3/H4 domain containing protein, putative, expressed
Ambiguous	GRMZM2G063896_T03_PACid_20852847	gnl|db|GRMZM2G063896_T03_PACid:20852847 GRMZM2G063896_T03_PACid:20852847 Unknown Entry	1	0	Ambiguous	-						20852847	GRMZM2G063896	GRMZM2G063896_T03	GRMZM2G063896_T03		PTHR10484	KOG3467			GO:0006334,GO:0005634,GO:0003677,GO:0000786	AT5G59970.1		Histone superfamily protein	LOC_Os01g61920.1		Core histone H2A/H2B/H3/H4 domain containing protein, putative, expressed
Ambiguous	GRMZM2G063896_T04_PACid_20852848	gnl|db|GRMZM2G063896_T04_PACid:20852848 GRMZM2G063896_T04_PACid:20852848 Unknown Entry	1	1	Ambiguous	Green	1117.17	20.93	2		9394.01	20852848	GRMZM2G063896	GRMZM2G063896_T04	GRMZM2G063896_T04	PF00125	PTHR10484	KOG3467		K11254	GO:0003677,GO:0006352,GO:0005634,GO:0006334,GO:0000786	AT1G07660.2		Histone superfamily protein	LOC_Os01g61920.1		Core histone H2A/H2B/H3/H4 domain containing protein, putative, expressed
Ambiguous	GRMZM2G064302_T01_PACid_20840002	gnl|db|GRMZM2G064302_T01_PACid:20840002 GRMZM2G064302_T01_PACid:20840002 Unknown Entry	4	4	Ambiguous	Green	37174.3	46.19	13		48305.8	20840002	GRMZM2G064302	GRMZM2G064302_T01	GRMZM2G064302_T01	PF03952,PF00113	PTHR11902	KOG2670	4.2.1.11	K01689	GO:0000287,GO:0004634,GO:0006096,GO:0000015	AT2G36530.1	ENO2,LOS2	Enolase	LOC_Os06g04510.1		enolase, putative, expressed
Ambiguous	GRMZM2G064302_T02_PACid_20840003	gnl|db|GRMZM2G064302_T02_PACid:20840003 GRMZM2G064302_T02_PACid:20840003 Unknown Entry	4	4	Ambiguous	Green	37174.3	42.47	12		48176.7	20840003	GRMZM2G064302	GRMZM2G064302_T02	GRMZM2G064302_T02	PF03952,PF00113	PTHR11902	KOG2670	4.2.1.11	K01689	GO:0000287,GO:0004634,GO:0006096,GO:0000015	AT2G36530.1	ENO2,LOS2	Enolase	LOC_Os06g04510.1		enolase, putative, expressed
Ambiguous	GRMZM2G064302_T03_PACid_20840004	gnl|db|GRMZM2G064302_T03_PACid:20840004 GRMZM2G064302_T03_PACid:20840004 Unknown Entry	4	4	Ambiguous	Green	15037.3	41.71	11	479708	45846.1	20840004	GRMZM2G064302	GRMZM2G064302_T03	GRMZM2G064302_T03	PF03952,PF00113	PTHR11902	KOG2670			GO:0000287,GO:0004634,GO:0006096,GO:0000015	AT2G36530.1	ENO2,LOS2	Enolase	LOC_Os06g04510.1		enolase, putative, expressed
Ambiguous	GRMZM2G064640_T01_PACid_20844483	gnl|db|GRMZM2G064640_T01_PACid:20844483 GRMZM2G064640_T01_PACid:20844483 Unknown Entry	2	1	Indistinguishable	-					22574.1	20844483	GRMZM2G064640	GRMZM2G064640_T01	GRMZM2G064640_T01	PF01479,PF00163	PTHR11831:SF3,PTHR11831	KOG3301		K02997	GO:0019843,GO:0005622,GO:0003723	AT5G39850.1		Ribosomal protein S4	LOC_Os03g05980.1		40S ribosomal protein S9-2, putative, expressed
Ambiguous	GRMZM2G064640_T03_PACid_20844482	gnl|db|GRMZM2G064640_T03_PACid:20844482 GRMZM2G064640_T03_PACid:20844482 Unknown Entry	2	1	Indistinguishable	-					29137.1	20844482	GRMZM2G064640	GRMZM2G064640_T03	GRMZM2G064640_T03	PF01479,PF00163	PTHR11831:SF3,PTHR11831			K02997	GO:0019843,GO:0005622,GO:0003723	AT5G39850.1		Ribosomal protein S4	LOC_Os03g05980.1		40S ribosomal protein S9-2, putative, expressed
Ambiguous	GRMZM2G064695_T01_PACid_20879056	gnl|db|GRMZM2G064695_T01_PACid:20879056 GRMZM2G064695_T01_PACid:20879056 Unknown Entry	2	2	Indistinguishable	Green	266.033	5.47	2		41287.7	20879056	GRMZM2G064695	GRMZM2G064695_T01	GRMZM2G064695_T01	PF00549,PF08442	PTHR11815	KOG2799			GO:0003824,GO:0008152	AT2G20420.1		ATP citrate lyase (ACL) family protein	LOC_Os02g40830.1		succinyl-CoA ligase beta-chain, mitochondrial precursor, putative, expressed
Ambiguous	GRMZM2G064695_T02_PACid_20879057	gnl|db|GRMZM2G064695_T02_PACid:20879057 GRMZM2G064695_T02_PACid:20879057 Unknown Entry	2	2	Indistinguishable	Green	266.033	5.47	2		41287.7	20879057	GRMZM2G064695	GRMZM2G064695_T02	GRMZM2G064695_T02	PF00549,PF08442	PTHR11815	KOG2799			GO:0003824,GO:0008152	AT2G20420.1		ATP citrate lyase (ACL) family protein	LOC_Os02g40830.1		succinyl-CoA ligase beta-chain, mitochondrial precursor, putative, expressed
Ambiguous	GRMZM2G064695_T03_PACid_20879054	gnl|db|GRMZM2G064695_T03_PACid:20879054 GRMZM2G064695_T03_PACid:20879054 Unknown Entry	1	1	Ambiguous	Green	443.038	15.53	5		47493.9	20879054	GRMZM2G064695	GRMZM2G064695_T03	GRMZM2G064695_T03	PF00549,PF08442	PTHR11815				GO:0003824,GO:0008152	AT2G20420.1		ATP citrate lyase (ACL) family protein	LOC_Os02g40830.1		succinyl-CoA ligase beta-chain, mitochondrial precursor, putative, expressed
Ambiguous	GRMZM2G064695_T04_PACid_20879055	gnl|db|GRMZM2G064695_T04_PACid:20879055 GRMZM2G064695_T04_PACid:20879055 Unknown Entry	2	2	Indistinguishable	Green	289.087	8.29	3		45600.6	20879055	GRMZM2G064695	GRMZM2G064695_T04	GRMZM2G064695_T04	PF00549,PF08442	PTHR11815	KOG2799	6.2.1.4,6.2.1.5	K01900	GO:0003824,GO:0008152	AT2G20420.1		ATP citrate lyase (ACL) family protein	LOC_Os02g40830.1		succinyl-CoA ligase beta-chain, mitochondrial precursor, putative, expressed
Ambiguous	GRMZM2G067456_T01_PACid_20829787	gnl|db|GRMZM2G067456_T01_PACid:20829787 GRMZM2G067456_T01_PACid:20829787 Unknown Entry	2	2	Ambiguous	Green	6742.25	19.16	5		28390.5	20829787	GRMZM2G067456	GRMZM2G067456_T01	GRMZM2G067456_T01	PF00181,PF03947	PTHR13691:SF4,PTHR13691	KOG2309		K02938	GO:0003735,GO:0006412,GO:0005622,GO:0005840	AT4G36130.1		Ribosomal protein L2 family	LOC_Os12g38000.1		60S ribosomal protein L8, putative, expressed
Ambiguous	GRMZM2G067456_T02_PACid_20829788	gnl|db|GRMZM2G067456_T02_PACid:20829788 GRMZM2G067456_T02_PACid:20829788 Unknown Entry	2	2	Ambiguous	Green	3314.59	15.51	4		26762.6	20829788	GRMZM2G067456	GRMZM2G067456_T02	GRMZM2G067456_T02	PF03947	PTHR13691:SF4,PTHR13691	KOG2309			GO:0003735,GO:0006412,GO:0005622,GO:0005840	AT4G36130.1		Ribosomal protein L2 family	LOC_Os12g38000.1		60S ribosomal protein L8, putative, expressed
Ambiguous	GRMZM2G067511_T01_PACid_20830081	gnl|db|GRMZM2G067511_T01_PACid:20830081 GRMZM2G067511_T01_PACid:20830081 Unknown Entry	3	3	Ambiguous	Green	1130.35	20.13	3		16888.8	20830081	GRMZM2G067511	GRMZM2G067511_T01	GRMZM2G067511_T01	PF00036	PTHR23050:SF20,PTHR23050	KOG0027		K02183	GO:0005509,GO:0007165,GO:0005578	AT2G27030.3	ACAM-2,CAM5	calmodulin 5	LOC_Os07g48780.1		OsCam1-2 - Calmodulin, expressed
Ambiguous	GRMZM2G069762_T01_PACid_20859094	gnl|db|GRMZM2G069762_T01_PACid:20859094 GRMZM2G069762_T01_PACid:20859094 Unknown Entry	1	1	Ambiguous	Green	1577.45	16.56	3		16420.8	20859094	GRMZM2G069762	GRMZM2G069762_T01	GRMZM2G069762_T01	PF00411	PTHR11759	KOG0407		K02955	GO:0003735,GO:0006412,GO:0005622,GO:0005840	AT3G52580.1		Ribosomal protein S11 family protein	LOC_Os02g33140.1		ribosomal protein, putative, expressed
Ambiguous	GRMZM2G069762_T03_PACid_20859093	gnl|db|GRMZM2G069762_T03_PACid:20859093 GRMZM2G069762_T03_PACid:20859093 Unknown Entry	1	1	Ambiguous	Green	1577.45	15.06	3		18177.9	20859093	GRMZM2G069762	GRMZM2G069762_T03	GRMZM2G069762_T03	PF00411	PTHR11759	KOG0407		K02955	GO:0003735,GO:0006412,GO:0005622,GO:0005840	AT3G52580.1		Ribosomal protein S11 family protein	LOC_Os02g33140.1		ribosomal protein, putative, expressed
Ambiguous	GRMZM2G069762_T04_PACid_20859096	gnl|db|GRMZM2G069762_T04_PACid:20859096 GRMZM2G069762_T04_PACid:20859096 Unknown Entry	1	1	Ambiguous	Green	1577.45	27.17	3		9942.49	20859096	GRMZM2G069762	GRMZM2G069762_T04	GRMZM2G069762_T04	PF00411	PTHR11759				GO:0003735,GO:0006412,GO:0005622,GO:0005840	AT3G11510.1		Ribosomal protein S11 family protein	LOC_Os02g33140.1		ribosomal protein, putative, expressed
Ambiguous	GRMZM2G071959_T01_PACid_20832675	gnl|db|GRMZM2G071959_T01_PACid:20832675 GRMZM2G071959_T01_PACid:20832675 Unknown Entry	3	3	Indistinguishable	Green	360.184	13.25	2		16420.3	20832675	GRMZM2G071959	GRMZM2G071959_T01	GRMZM2G071959_T01	PF00125	PTHR23428	KOG1744		K11252	GO:0003677,GO:0006334,GO:0005634,GO:0000786	AT3G45980.1	H2B,HTB9	Histone superfamily protein	LOC_Os08g38300.1		Core histone H2A/H2B/H3/H4 domain containing protein, putative, expressed
Ambiguous	GRMZM2G072729_T01_PACid_20836133	gnl|db|GRMZM2G072729_T01_PACid:20836133 GRMZM2G072729_T01_PACid:20836133 Unknown Entry	2	2	Ambiguous	Green	6742.25	19.23	5		28273.4	20836133	GRMZM2G072729	GRMZM2G072729_T01	GRMZM2G072729_T01	PF00181,PF03947	PTHR13691:SF4,PTHR13691	KOG2309		K02938	GO:0003735,GO:0006412,GO:0005622,GO:0005840	AT4G36130.1		Ribosomal protein L2 family	LOC_Os12g38000.1		60S ribosomal protein L8, putative, expressed
Ambiguous	GRMZM2G072729_T02_PACid_20836134	gnl|db|GRMZM2G072729_T02_PACid:20836134 GRMZM2G072729_T02_PACid:20836134 Unknown Entry	2	2	Ambiguous	Green	6742.25	19.23	5		28273.4	20836134	GRMZM2G072729	GRMZM2G072729_T02	GRMZM2G072729_T02	PF00181,PF03947	PTHR13691:SF4,PTHR13691	KOG2309		K02938	GO:0003735,GO:0006412,GO:0005622,GO:0005840	AT4G36130.1		Ribosomal protein L2 family	LOC_Os12g38000.1		60S ribosomal protein L8, putative, expressed
Ambiguous	GRMZM2G072729_T03_PACid_20836135	gnl|db|GRMZM2G072729_T03_PACid:20836135 GRMZM2G072729_T03_PACid:20836135 Unknown Entry	2	2	Ambiguous	Green	3314.59	15.57	4		26645.5	20836135	GRMZM2G072729	GRMZM2G072729_T03	GRMZM2G072729_T03	PF03947	PTHR13691:SF4,PTHR13691	KOG2309			GO:0003735,GO:0006412,GO:0005622,GO:0005840	AT4G36130.1		Ribosomal protein L2 family	LOC_Os12g38000.1		60S ribosomal protein L8, putative, expressed
Ambiguous	GRMZM2G072855_T01_PACid_20833995	gnl|db|GRMZM2G072855_T01_PACid:20833995 GRMZM2G072855_T01_PACid:20833995 Unknown Entry	1	1	Ambiguous	Green	1184.14	29.13	3		11409.4	20833995	GRMZM2G072855	GRMZM2G072855_T01	GRMZM2G072855_T01	PF00125	PTHR10484	KOG3467		K11251	GO:0003677,GO:0006352,GO:0005634,GO:0006334,GO:0000786	AT3G53730.1		Histone superfamily protein	LOC_Os10g39410.1		Core histone H2A/H2B/H3/H4 domain containing protein, putative, expressed
Ambiguous	GRMZM2G072855_T02_PACid_20833996	gnl|db|GRMZM2G072855_T02_PACid:20833996 GRMZM2G072855_T02_PACid:20833996 Unknown Entry	1	0	Ambiguous	-						20833996	GRMZM2G072855	GRMZM2G072855_T02	GRMZM2G072855_T02		PTHR10484	KOG3467			GO:0006334,GO:0005634,GO:0003677,GO:0000786	AT5G59970.1		Histone superfamily protein	LOC_Os01g61920.1		Core histone H2A/H2B/H3/H4 domain containing protein, putative, expressed
Ambiguous	GRMZM2G072855_T03_PACid_20833997	gnl|db|GRMZM2G072855_T03_PACid:20833997 GRMZM2G072855_T03_PACid:20833997 Unknown Entry	1	1	Ambiguous	Green	1117.17	20.93	2		9394.01	20833997	GRMZM2G072855	GRMZM2G072855_T03	GRMZM2G072855_T03	PF00125	PTHR10484	KOG3467		K11254	GO:0003677,GO:0006352,GO:0005634,GO:0006334,GO:0000786	AT1G07660.2		Histone superfamily protein	LOC_Os04g49420.1		Core histone H2A/H2B/H3/H4 domain containing protein, putative, expressed
Ambiguous	GRMZM2G073275_T01_PACid_20835016	gnl|db|GRMZM2G073275_T01_PACid:20835016 GRMZM2G073275_T01_PACid:20835016 Unknown Entry	1	1	Ambiguous	Green	1184.14	29.13	3		11409.4	20835016	GRMZM2G073275	GRMZM2G073275_T01	GRMZM2G073275_T01	PF00125	PTHR10484	KOG3467		K11251	GO:0003677,GO:0006352,GO:0005634,GO:0006334,GO:0000786	AT3G53730.1		Histone superfamily protein	LOC_Os05g39050.1		Core histone H2A/H2B/H3/H4 domain containing protein, putative, expressed
Ambiguous	GRMZM2G073275_T02_PACid_20835017	gnl|db|GRMZM2G073275_T02_PACid:20835017 GRMZM2G073275_T02_PACid:20835017 Unknown Entry	1	0	Ambiguous	-						20835017	GRMZM2G073275	GRMZM2G073275_T02	GRMZM2G073275_T02		PTHR10484	KOG3467			GO:0006334,GO:0005634,GO:0003677,GO:0000786	AT5G59970.1		Histone superfamily protein	LOC_Os05g39050.1		Core histone H2A/H2B/H3/H4 domain containing protein, putative, expressed
Ambiguous	GRMZM2G073275_T03_PACid_20835018	gnl|db|GRMZM2G073275_T03_PACid:20835018 GRMZM2G073275_T03_PACid:20835018 Unknown Entry	1	1	Ambiguous	Green	1117.17	20.93	2		9394.01	20835018	GRMZM2G073275	GRMZM2G073275_T03	GRMZM2G073275_T03	PF00125	PTHR10484	KOG3467		K11254	GO:0003677,GO:0006352,GO:0005634,GO:0006334,GO:0000786	AT1G07660.2		Histone superfamily protein	LOC_Os10g39410.1		Core histone H2A/H2B/H3/H4 domain containing protein, putative, expressed
Ambiguous	GRMZM2G073908_T01_PACid_20872203	gnl|db|GRMZM2G073908_T01_PACid:20872203 GRMZM2G073908_T01_PACid:20872203 Unknown Entry	1	0	Ambiguous	-						20872203	GRMZM2G073908	GRMZM2G073908_T01	GRMZM2G073908_T01	PF00450	PTHR11802	KOG1282	3.4.16.5	K13289	GO:0004185,GO:0006508	AT4G12910.1	scpl20	serine carboxypeptidase-like 20	LOC_Os12g15470.2		OsSCP65 - Putative Serine Carboxypeptidase homologue, expressed
Ambiguous	GRMZM2G074097_T01_PACid_20830413	gnl|db|GRMZM2G074097_T01_PACid:20830413 GRMZM2G074097_T01_PACid:20830413 Unknown Entry	1	1	Ambiguous	Green	827.547	11.83	2		37479	20830413	GRMZM2G074097	GRMZM2G074097_T01	GRMZM2G074097_T01	PF01946	PTHR10617,PTHR10617:SF54	KOG2960		K03146	GO:0009055,GO:0016491,GO:0055114	AT5G54770.1	THI1,THI4,TZ	thiazole biosynthetic enzyme, chloroplast (ARA6) (THI1) (THI4)	LOC_Os07g34570.1		FAD dependent oxidoreductase domain containing protein, expressed
Ambiguous	GRMZM2G074300_T01_PACid_20860618	gnl|db|GRMZM2G074300_T01_PACid:20860618 GRMZM2G074300_T01_PACid:20860618 Unknown Entry	2	2	Ambiguous	Green	2747.47	37.72	7	64881	25619.9	20860618	GRMZM2G074300	GRMZM2G074300_T01	GRMZM2G074300_T01	PF00189,PF07650	PTHR11760	KOG3181		K02985	GO:0003735,GO:0006412,GO:0005622,GO:0005840,GO:0003723	AT5G35530.1		Ribosomal protein S3 family protein	LOC_Os03g38000.1		40S ribosomal protein S3-1, putative, expressed
Ambiguous	GRMZM2G074300_T02_PACid_20860617	gnl|db|GRMZM2G074300_T02_PACid:20860617 GRMZM2G074300_T02_PACid:20860617 Unknown Entry	2	2	Ambiguous	Green	2418.03	29.81	6		29845.7	20860617	GRMZM2G074300	GRMZM2G074300_T02	GRMZM2G074300_T02	PF00189,PF07650	PTHR11760	KOG3181		K02985	GO:0003735,GO:0006412,GO:0005622,GO:0005840,GO:0003723	AT5G35530.1		Ribosomal protein S3 family protein	LOC_Os03g38000.1		40S ribosomal protein S3-1, putative, expressed
Ambiguous	GRMZM2G074300_T03_PACid_20860620	gnl|db|GRMZM2G074300_T03_PACid:20860620 GRMZM2G074300_T03_PACid:20860620 Unknown Entry	2	2	Ambiguous	Green	628.715	26.32	3		15243.7	20860620	GRMZM2G074300	GRMZM2G074300_T03	GRMZM2G074300_T03	PF07650	PTHR11760				GO:0003723	AT5G35530.1		Ribosomal protein S3 family protein	LOC_Os03g38000.1		40S ribosomal protein S3-1, putative, expressed
Ambiguous	GRMZM2G074300_T04_PACid_20860619	gnl|db|GRMZM2G074300_T04_PACid:20860619 GRMZM2G074300_T04_PACid:20860619 Unknown Entry	2	2	Ambiguous	Green	1999.3	41.89	5		16812.5	20860619	GRMZM2G074300	GRMZM2G074300_T04	GRMZM2G074300_T04	PF07650	PTHR11760				GO:0003723	AT5G35530.1		Ribosomal protein S3 family protein	LOC_Os03g38000.1		40S ribosomal protein S3-1, putative, expressed
Ambiguous	GRMZM2G074386_T01_PACid_20836653	gnl|db|GRMZM2G074386_T01_PACid:20836653 GRMZM2G074386_T01_PACid:20836653 Unknown Entry	2	2	Ambiguous	Green	1366.23	30.32	5		24668.9	20836653	GRMZM2G074386	GRMZM2G074386_T01	GRMZM2G074386_T01	PF00227	PTHR11599,PTHR11599:SF8	KOG0179	3.4.25.1	K02732	GO:0004298,GO:0051603,GO:0005839	AT3G60820.1	PBF1	N-terminal nucleophile aminohydrolases (Ntn hydrolases) superfamily protein	LOC_Os09g32800.1		peptidase, T1 family, putative, expressed
Ambiguous	GRMZM2G074386_T03_PACid_20836655	gnl|db|GRMZM2G074386_T03_PACid:20836655 GRMZM2G074386_T03_PACid:20836655 Unknown Entry	1	1	Ambiguous	Green	189.57	6.58	1		17634	20836655	GRMZM2G074386	GRMZM2G074386_T03	GRMZM2G074386_T03	PF00227	PTHR11599,PTHR11599:SF8				GO:0004298,GO:0051603,GO:0005839	AT3G60820.2	PBF1	N-terminal nucleophile aminohydrolases (Ntn hydrolases) superfamily protein	LOC_Os09g32800.1		peptidase, T1 family, putative, expressed
Ambiguous	GRMZM2G074386_T05_PACid_20836651	gnl|db|GRMZM2G074386_T05_PACid:20836651 GRMZM2G074386_T05_PACid:20836651 Unknown Entry	2	2	Ambiguous	Green	1398.43	34.62	6	3691	26518.9	20836651	GRMZM2G074386	GRMZM2G074386_T05	GRMZM2G074386_T05	PF00227	PTHR11599,PTHR11599:SF8	KOG0179			GO:0004298,GO:0051603,GO:0005839	AT3G60820.2	PBF1	N-terminal nucleophile aminohydrolases (Ntn hydrolases) superfamily protein	LOC_Os09g32800.1		peptidase, T1 family, putative, expressed
Ambiguous	GRMZM2G074386_T06_PACid_20836652	gnl|db|GRMZM2G074386_T06_PACid:20836652 GRMZM2G074386_T06_PACid:20836652 Unknown Entry	2	2	Ambiguous	Green	1366.23	29.39	5		25960.4	20836652	GRMZM2G074386	GRMZM2G074386_T06	GRMZM2G074386_T06	PF00227	PTHR11599,PTHR11599:SF8	KOG0179			GO:0004298,GO:0051603,GO:0005839	AT3G60820.2	PBF1	N-terminal nucleophile aminohydrolases (Ntn hydrolases) superfamily protein	LOC_Os09g32800.1		peptidase, T1 family, putative, expressed
Ambiguous	GRMZM2G074687_T01_PACid_20848437	gnl|db|GRMZM2G074687_T01_PACid:20848437 GRMZM2G074687_T01_PACid:20848437 Unknown Entry	2	2	Ambiguous	Green	2638.53	27.27	8	100578	47854.5	20848437	GRMZM2G074687	GRMZM2G074687_T01	GRMZM2G074687_T01	PF00262	PTHR11073	KOG0674		K08057	GO:0005509	AT1G56340.2	AtCRT1a,CRT1,CRT1a	calreticulin 1a	LOC_Os07g14270.3		calreticulin precursor protein, putative, expressed
Ambiguous	GRMZM2G077851_T01_PACid_20867704	gnl|db|GRMZM2G077851_T01_PACid:20867704 GRMZM2G077851_T01_PACid:20867704 Unknown Entry	2	2	Ambiguous	Green	6742.25	19.16	5		28390.5	20867704	GRMZM2G077851	GRMZM2G077851_T01	GRMZM2G077851_T01	PF00181,PF03947	PTHR13691:SF4,PTHR13691	KOG2309		K02938	GO:0003735,GO:0006412,GO:0005622,GO:0005840	AT4G36130.1		Ribosomal protein L2 family	LOC_Os12g38000.1		60S ribosomal protein L8, putative, expressed
Ambiguous	GRMZM2G077851_T02_PACid_20867706	gnl|db|GRMZM2G077851_T02_PACid:20867706 GRMZM2G077851_T02_PACid:20867706 Unknown Entry	2	2	Ambiguous	Green	6742.25	31.25	5	102816	17877.2	20867706	GRMZM2G077851	GRMZM2G077851_T02	GRMZM2G077851_T02	PF00181,PF03947	PTHR13691:SF4,PTHR13691				GO:0003735,GO:0006412,GO:0005622,GO:0005840	AT4G36130.1		Ribosomal protein L2 family	LOC_Os12g38000.1		60S ribosomal protein L8, putative, expressed
Ambiguous	GRMZM2G077851_T03_PACid_20867705	gnl|db|GRMZM2G077851_T03_PACid:20867705 GRMZM2G077851_T03_PACid:20867705 Unknown Entry	2	2	Ambiguous	Green	3314.59	15.51	4		26762.6	20867705	GRMZM2G077851	GRMZM2G077851_T03	GRMZM2G077851_T03	PF03947	PTHR13691:SF4,PTHR13691	KOG2309			GO:0003735,GO:0006412,GO:0005622,GO:0005840	AT4G36130.1		Ribosomal protein L2 family	LOC_Os12g38000.1		60S ribosomal protein L8, putative, expressed
Ambiguous	GRMZM2G079089_T01_PACid_20830980	gnl|db|GRMZM2G079089_T01_PACid:20830980 GRMZM2G079089_T01_PACid:20830980 Unknown Entry	3	3	Indistinguishable	Green	360.184	13.51	2		16141.9	20830980	GRMZM2G079089	GRMZM2G079089_T01	GRMZM2G079089_T01	PF00125	PTHR23428	KOG1744		K11252	GO:0003677,GO:0043565,GO:0005622,GO:0006334,GO:0005634,GO:0000786	AT3G45980.1	H2B,HTB9	Histone superfamily protein	LOC_Os03g17084.1		Core histone H2A/H2B/H3/H4 domain containing protein, putative, expressed
Ambiguous	GRMZM2G079381_T01_PACid_20859379	gnl|db|GRMZM2G079381_T01_PACid:20859379 GRMZM2G079381_T01_PACid:20859379 Unknown Entry	2	2	Ambiguous	Green	4214.18	32.33	14		66684.1	20859379	GRMZM2G079381	GRMZM2G079381_T01	GRMZM2G079381_T01	PF03460,PF01077	PTHR11493:SF37,PTHR11493	KOG0560	1.7.7.1	K00366	GO:0016491,GO:0020037,GO:0051536,GO:0055114	AT2G15620.1	ATHNIR,NIR,NIR1	nitrite reductase 1	LOC_Os01g25484.2		ferredoxin--nitrite reductase, putative, expressed
Ambiguous	GRMZM2G079381_T02_PACid_20859380	gnl|db|GRMZM2G079381_T02_PACid:20859380 GRMZM2G079381_T02_PACid:20859380 Unknown Entry	2	2	Ambiguous	Green	4206.58	36.9	11		51196.2	20859380	GRMZM2G079381	GRMZM2G079381_T02	GRMZM2G079381_T02	PF03460,PF01077	PTHR11493:SF37,PTHR11493	KOG0560			GO:0016491,GO:0020037,GO:0051536,GO:0055114	AT2G15620.1	ATHNIR,NIR,NIR1	nitrite reductase 1	LOC_Os01g25484.2		ferredoxin--nitrite reductase, putative, expressed
Ambiguous	GRMZM2G079381_T03_PACid_20859383	gnl|db|GRMZM2G079381_T03_PACid:20859383 GRMZM2G079381_T03_PACid:20859383 Unknown Entry	1	0	Ambiguous	-						20859383	GRMZM2G079381	GRMZM2G079381_T03	GRMZM2G079381_T03		PTHR11493:SF37,PTHR11493					AT2G15620.1	ATHNIR,NIR,NIR1	nitrite reductase 1	LOC_Os01g25484.1		ferredoxin--nitrite reductase, putative, expressed
Ambiguous	GRMZM2G079381_T04_PACid_20859384	gnl|db|GRMZM2G079381_T04_PACid:20859384 GRMZM2G079381_T04_PACid:20859384 Unknown Entry	1	0	Ambiguous	-						20859384	GRMZM2G079381	GRMZM2G079381_T04	GRMZM2G079381_T04		PTHR11493:SF37,PTHR11493					AT2G15620.1	ATHNIR,NIR,NIR1	nitrite reductase 1	LOC_Os01g25484.1		ferredoxin--nitrite reductase, putative, expressed
Ambiguous	GRMZM2G079381_T05_PACid_20859382	gnl|db|GRMZM2G079381_T05_PACid:20859382 GRMZM2G079381_T05_PACid:20859382 Unknown Entry	2	2	Ambiguous	Green	3589.6	37.42	8		35771.9	20859382	GRMZM2G079381	GRMZM2G079381_T05	GRMZM2G079381_T05	PF03460,PF01077	PTHR11493:SF37,PTHR11493				GO:0016491,GO:0020037,GO:0051536,GO:0055114	AT2G15620.1	ATHNIR,NIR,NIR1	nitrite reductase 1	LOC_Os01g25484.2		ferredoxin--nitrite reductase, putative, expressed
Ambiguous	GRMZM2G079381_T06_PACid_20859381	gnl|db|GRMZM2G079381_T06_PACid:20859381 GRMZM2G079381_T06_PACid:20859381 Unknown Entry	2	2	Ambiguous	Green	4206.58	36.9	11		51196.2	20859381	GRMZM2G079381	GRMZM2G079381_T06	GRMZM2G079381_T06	PF03460,PF01077	PTHR11493:SF37,PTHR11493	KOG0560			GO:0016491,GO:0020037,GO:0051536,GO:0055114	AT2G15620.1	ATHNIR,NIR,NIR1	nitrite reductase 1	LOC_Os01g25484.2		ferredoxin--nitrite reductase, putative, expressed
Ambiguous	GRMZM2G082792_T01_PACid_20850118	gnl|db|GRMZM2G082792_T01_PACid:20850118 GRMZM2G082792_T01_PACid:20850118 Unknown Entry	2	2	Ambiguous	Green	3389.82	24.51	3		21668.8	20850118	GRMZM2G082792	GRMZM2G082792_T01	GRMZM2G082792_T01	PF03358		KOG3135			GO:0010181,GO:0016491,GO:0009055,GO:0050662	AT5G54500.1	FQR1	flavodoxin-like quinone reductase 1	LOC_Os05g42190.1		NADPH-dependent FMN reductase domain containing protein, expressed
Ambiguous	GRMZM2G082792_T02_PACid_20850119	gnl|db|GRMZM2G082792_T02_PACid:20850119 GRMZM2G082792_T02_PACid:20850119 Unknown Entry	2	2	Ambiguous	Green	3151	19.44	2		18938.6	20850119	GRMZM2G082792	GRMZM2G082792_T02	GRMZM2G082792_T02	PF03358		KOG3135			GO:0009055,GO:0016491,GO:0050662	AT4G27270.1		Quinone reductase family protein	LOC_Os05g42190.1		NADPH-dependent FMN reductase domain containing protein, expressed
Ambiguous	GRMZM2G082792_T03_PACid_20850120	gnl|db|GRMZM2G082792_T03_PACid:20850120 GRMZM2G082792_T03_PACid:20850120 Unknown Entry	2	2	Ambiguous	Green	3389.82	39.37	3		13489.6	20850120	GRMZM2G082792	GRMZM2G082792_T03	GRMZM2G082792_T03	PF03358					GO:0010181,GO:0016491,GO:0009055,GO:0050662	AT5G54500.2	FQR1	flavodoxin-like quinone reductase 1	LOC_Os05g42190.1		NADPH-dependent FMN reductase domain containing protein, expressed
Ambiguous	GRMZM2G082792_T04_PACid_20850121	gnl|db|GRMZM2G082792_T04_PACid:20850121 GRMZM2G082792_T04_PACid:20850121 Unknown Entry	2	2	Ambiguous	Green	3389.82	40.32	3	87718	13156.1	20850121	GRMZM2G082792	GRMZM2G082792_T04	GRMZM2G082792_T04	PF03358					GO:0010181,GO:0016491,GO:0009055,GO:0050662	AT5G54500.2	FQR1	flavodoxin-like quinone reductase 1	LOC_Os05g42190.1		NADPH-dependent FMN reductase domain containing protein, expressed
Ambiguous	GRMZM2G083253_T02_PACid_20841983	gnl|db|GRMZM2G083253_T02_PACid:20841983 GRMZM2G083253_T02_PACid:20841983 Unknown Entry	2	2	Indistinguishable	Green	957.319	8.55	1		16940.2	20841983	GRMZM2G083253	GRMZM2G083253_T02	GRMZM2G083253_T02	PF00276,PF03939	PTHR11620	KOG1751		K02893	GO:0003735,GO:0006412,GO:0005840,GO:0005622	AT3G55280.1	RPL23AB	ribosomal protein L23AB	LOC_Os01g24690.1		60S ribosomal protein L23A, putative, expressed
Ambiguous	GRMZM2G083253_T04_PACid_20841984	gnl|db|GRMZM2G083253_T04_PACid:20841984 GRMZM2G083253_T04_PACid:20841984 Unknown Entry	2	2	Indistinguishable	Green	957.319	8.55	1		16940.2	20841984	GRMZM2G083253	GRMZM2G083253_T04	GRMZM2G083253_T04	PF00276,PF03939	PTHR11620	KOG1751		K02893	GO:0003735,GO:0006412,GO:0005840,GO:0005622	AT3G55280.1	RPL23AB	ribosomal protein L23AB	LOC_Os01g24690.1		60S ribosomal protein L23A, putative, expressed
Ambiguous	GRMZM2G083253_T05_PACid_20841985	gnl|db|GRMZM2G083253_T05_PACid:20841985 GRMZM2G083253_T05_PACid:20841985 Unknown Entry	2	2	Indistinguishable	Green	957.319	8.55	1		16940.2	20841985	GRMZM2G083253	GRMZM2G083253_T05	GRMZM2G083253_T05	PF00276,PF03939	PTHR11620	KOG1751		K02893	GO:0003735,GO:0006412,GO:0005840,GO:0005622	AT3G55280.1	RPL23AB	ribosomal protein L23AB	LOC_Os01g24690.1		60S ribosomal protein L23A, putative, expressed
Ambiguous	GRMZM2G083253_T06_PACid_20841982	gnl|db|GRMZM2G083253_T06_PACid:20841982 GRMZM2G083253_T06_PACid:20841982 Unknown Entry	2	2	Indistinguishable	Green	957.319	8.39	1		17239.6	20841982	GRMZM2G083253	GRMZM2G083253_T06	GRMZM2G083253_T06	PF00276,PF03939	PTHR11620	KOG1751		K02893	GO:0003735,GO:0006412,GO:0005840,GO:0005622	AT3G55280.1	RPL23AB	ribosomal protein L23AB	LOC_Os01g24690.1		60S ribosomal protein L23A, putative, expressed
Ambiguous	GRMZM2G083356_T01_PACid_20851596	gnl|db|GRMZM2G083356_T01_PACid:20851596 GRMZM2G083356_T01_PACid:20851596 Unknown Entry	1	0	Ambiguous	-						20851596	GRMZM2G083356	GRMZM2G083356_T01	GRMZM2G083356_T01		PTHR12601					AT3G52140.4		tetratricopeptide repeat (TPR)-containing protein	LOC_Os02g48620.1		tetratricopeptide repeat, putative, expressed
Ambiguous	GRMZM2G084195_T01_PACid_20857476	gnl|db|GRMZM2G084195_T01_PACid:20857476 GRMZM2G084195_T01_PACid:20857476 Unknown Entry	1	1	Ambiguous	Green	1184.14	29.13	3		11409.4	20857476	GRMZM2G084195	GRMZM2G084195_T01	GRMZM2G084195_T01	PF00125	PTHR10484	KOG3467		K11251	GO:0003677,GO:0006352,GO:0005634,GO:0006334,GO:0000786	AT5G59970.1		Histone superfamily protein	LOC_Os04g49420.1		Core histone H2A/H2B/H3/H4 domain containing protein, putative, expressed
Ambiguous	GRMZM2G084195_T02_PACid_20857479	gnl|db|GRMZM2G084195_T02_PACid:20857479 GRMZM2G084195_T02_PACid:20857479 Unknown Entry	1	0	Ambiguous	-						20857479	GRMZM2G084195	GRMZM2G084195_T02	GRMZM2G084195_T02		PTHR10484				GO:0006334,GO:0005634,GO:0003677,GO:0000786	AT5G59970.1		Histone superfamily protein	LOC_Os09g38020.1		Core histone H2A/H2B/H3/H4 domain containing protein, putative, expressed
Ambiguous	GRMZM2G084195_T03_PACid_20857477	gnl|db|GRMZM2G084195_T03_PACid:20857477 GRMZM2G084195_T03_PACid:20857477 Unknown Entry	1	0	Ambiguous	-						20857477	GRMZM2G084195	GRMZM2G084195_T03	GRMZM2G084195_T03		PTHR10484	KOG3467			GO:0006334,GO:0005634,GO:0003677,GO:0000786	AT1G07820.1		Histone superfamily protein	LOC_Os04g49420.1		Core histone H2A/H2B/H3/H4 domain containing protein, putative, expressed
Ambiguous	GRMZM2G084195_T04_PACid_20857478	gnl|db|GRMZM2G084195_T04_PACid:20857478 GRMZM2G084195_T04_PACid:20857478 Unknown Entry	1	1	Ambiguous	Green	1117.17	20.93	2		9394.01	20857478	GRMZM2G084195	GRMZM2G084195_T04	GRMZM2G084195_T04	PF00125	PTHR10484	KOG3467		K11254	GO:0003677,GO:0006352,GO:0005634,GO:0006334,GO:0000786	AT1G07660.2		Histone superfamily protein	LOC_Os04g49420.1		Core histone H2A/H2B/H3/H4 domain containing protein, putative, expressed
Ambiguous	GRMZM2G084739_T01_PACid_20836772	gnl|db|GRMZM2G084739_T01_PACid:20836772 GRMZM2G084739_T01_PACid:20836772 Unknown Entry	1	1	Ambiguous	Green	1638.08	31.05	5		21562.2	20836772	GRMZM2G084739	GRMZM2G084739_T01	GRMZM2G084739_T01	PF00347	PTHR11655:SF2,PTHR11655	KOG3255		K02940	GO:0003735,GO:0019843,GO:0006412,GO:0005840	AT1G33140.1	PGY2	Ribosomal protein L6 family	LOC_Os09g31180.1		ribosomal protein L6, putative, expressed
Ambiguous	GRMZM2G084739_T02_PACid_20836773	gnl|db|GRMZM2G084739_T02_PACid:20836773 GRMZM2G084739_T02_PACid:20836773 Unknown Entry	1	1	Ambiguous	Green	1233.79	27.07	4		20432.8	20836773	GRMZM2G084739	GRMZM2G084739_T02	GRMZM2G084739_T02	PF00347	PTHR11655:SF2,PTHR11655	KOG3255			GO:0003735,GO:0019843,GO:0006412,GO:0005840	AT1G33140.1	PGY2	Ribosomal protein L6 family	LOC_Os09g31180.1		ribosomal protein L6, putative, expressed
Ambiguous	GRMZM2G084739_T03_PACid_20836774	gnl|db|GRMZM2G084739_T03_PACid:20836774 GRMZM2G084739_T03_PACid:20836774 Unknown Entry	1	1	Ambiguous	Green	1233.79	34.03	4		16475.3	20836774	GRMZM2G084739	GRMZM2G084739_T03	GRMZM2G084739_T03	PF00347	PTHR11655:SF2,PTHR11655				GO:0003735,GO:0019843,GO:0006412,GO:0005840	AT4G10450.1		Ribosomal protein L6 family	LOC_Os09g31180.1		ribosomal protein L6, putative, expressed
Ambiguous	GRMZM2G084757_T01_PACid_20836676	gnl|db|GRMZM2G084757_T01_PACid:20836676 GRMZM2G084757_T01_PACid:20836676 Unknown Entry	2	2	Ambiguous	Green	2042.75	13.73	3		24472.4	20836676	GRMZM2G084757	GRMZM2G084757_T01	GRMZM2G084757_T01	PF00827	PTHR11847	KOG1678		K02877	GO:0003735,GO:0006412,GO:0005840,GO:0005622	AT4G16720.1		Ribosomal protein L23/L15e family protein	LOC_Os05g19370.1		60S ribosomal protein L15, putative, expressed
Ambiguous	GRMZM2G084757_T02_PACid_20836677	gnl|db|GRMZM2G084757_T02_PACid:20836677 GRMZM2G084757_T02_PACid:20836677 Unknown Entry	2	1	Ambiguous	Green	1730.48	11.29	2		22273.9	20836677	GRMZM2G084757	GRMZM2G084757_T02	GRMZM2G084757_T02	PF00827	PTHR11847	KOG1678			GO:0003735,GO:0006412,GO:0005840,GO:0005622	AT4G16720.1		Ribosomal protein L23/L15e family protein	LOC_Os05g19370.1		60S ribosomal protein L15, putative, expressed
Ambiguous	GRMZM2G085243_T01_PACid_20847285	gnl|db|GRMZM2G085243_T01_PACid:20847285 GRMZM2G085243_T01_PACid:20847285 Unknown Entry	1	0	Ambiguous	-						20847285	GRMZM2G085243	GRMZM2G085243_T01	GRMZM2G085243_T01	PF07741,PF00227,PF07724	PTHR11599,PTHR11599:SF16				GO:0004298,GO:0051603,GO:0005839,GO:0005524,GO:0008270,GO:0045893,GO:0005634,GO:0016563	AT1G16470.1	PAB1	proteasome subunit PAB1	LOC_Os03g26970.1		peptidase, T1 family, putative, expressed
Ambiguous	GRMZM2G085243_T02_PACid_20847286	gnl|db|GRMZM2G085243_T02_PACid:20847286 GRMZM2G085243_T02_PACid:20847286 Unknown Entry	1	0	Ambiguous	-						20847286	GRMZM2G085243	GRMZM2G085243_T02	GRMZM2G085243_T02	PF00227	PTHR11599,PTHR11599:SF16				GO:0004298,GO:0051603,GO:0005839	AT1G16470.1	PAB1	proteasome subunit PAB1	LOC_Os03g26970.1		peptidase, T1 family, putative, expressed
Ambiguous	GRMZM2G089421_T01_PACid_20837148	gnl|db|GRMZM2G089421_T01_PACid:20837148 GRMZM2G089421_T01_PACid:20837148 Unknown Entry	2	2	Ambiguous	Green	2265.63	16.46	4		18664.6	20837148	GRMZM2G089421	GRMZM2G089421_T01	GRMZM2G089421_T01	PF01157	PTHR20981	KOG1732		K02889	GO:0003735,GO:0006412,GO:0005622,GO:0005840	AT1G57860.1		Translation protein SH3-like family protein	LOC_Os03g04750.1		60S ribosomal protein L21-2, putative, expressed
Ambiguous	GRMZM2G090414_T01_PACid_20832310	gnl|db|GRMZM2G090414_T01_PACid:20832310 GRMZM2G090414_T01_PACid:20832310 Unknown Entry	2	1	Indistinguishable	-					29823.5	20832310	GRMZM2G090414	GRMZM2G090414_T01	GRMZM2G090414_T01	PF00163	PTHR11831:SF3,PTHR11831	KOG3301			GO:0019843,GO:0005622	AT5G39850.1		Ribosomal protein S4	LOC_Os03g05980.1		40S ribosomal protein S9-2, putative, expressed
Ambiguous	GRMZM2G090422_T01_PACid_20865227	gnl|db|GRMZM2G090422_T01_PACid:20865227 GRMZM2G090422_T01_PACid:20865227 Unknown Entry	1	1	Ambiguous	Green	1925.06	25.24	6	49390	23828.3	20865227	GRMZM2G090422	GRMZM2G090422_T01	GRMZM2G090422_T01	PF00572	PTHR11545	KOG3204		K02872	GO:0003735,GO:0006412,GO:0005840	AT5G48760.1		Ribosomal protein L13 family protein	LOC_Os03g54890.1		ribosomal protein L13, putative, expressed
Ambiguous	GRMZM2G090422_T02_PACid_20865228	gnl|db|GRMZM2G090422_T02_PACid:20865228 GRMZM2G090422_T02_PACid:20865228 Unknown Entry	1	0	Ambiguous	-						20865228	GRMZM2G090422	GRMZM2G090422_T02	GRMZM2G090422_T02		PTHR11545				GO:0006412,GO:0005840,GO:0003735	AT3G07110.2		Ribosomal protein L13 family protein	LOC_Os03g54890.1		ribosomal protein L13, putative, expressed
Ambiguous	GRMZM2G091155_T01_PACid_20858178	gnl|db|GRMZM2G091155_T01_PACid:20858178 GRMZM2G091155_T01_PACid:20858178 Unknown Entry	2	0	Ambiguous	-						20858178	GRMZM2G091155	GRMZM2G091155_T01	GRMZM2G091155_T01	PF00244	PTHR18860				GO:0019904	AT3G02520.1	GF14 NU,GRF7	general regulatory factor 7	LOC_Os08g33370.1		14-3-3 protein, putative, expressed
Ambiguous	GRMZM2G091155_T02_PACid_20858176	gnl|db|GRMZM2G091155_T02_PACid:20858176 GRMZM2G091155_T02_PACid:20858176 Unknown Entry	2	2	Ambiguous	Green	5717.06	40.23	8	16538	28978.6	20858176	GRMZM2G091155	GRMZM2G091155_T02	GRMZM2G091155_T02	PF00244	PTHR18860	KOG0841		K06630	GO:0019904	AT3G02520.1	GF14 NU,GRF7	general regulatory factor 7	LOC_Os08g33370.1		14-3-3 protein, putative, expressed
Ambiguous	GRMZM2G091155_T03_PACid_20858177	gnl|db|GRMZM2G091155_T03_PACid:20858177 GRMZM2G091155_T03_PACid:20858177 Unknown Entry	2	2	Ambiguous	Green	5180.55	52.27	5		14583.2	20858177	GRMZM2G091155	GRMZM2G091155_T03	GRMZM2G091155_T03	PF00244	PTHR18860				GO:0019904	AT5G16050.1	GF14 UPSILON,GRF5	general regulatory factor 5	LOC_Os08g33370.1		14-3-3 protein, putative, expressed
Ambiguous	GRMZM2G092975_T01_PACid_20838702	gnl|db|GRMZM2G092975_T01_PACid:20838702 GRMZM2G092975_T01_PACid:20838702 Unknown Entry	1	1	Ambiguous	Green	2196.13	15.69	2		23181.4	20838702	GRMZM2G092975	GRMZM2G092975_T01	GRMZM2G092975_T01	PF00227	PTHR11599:SF7,PTHR11599	KOG0180	3.4.25.1	K02735	GO:0004298,GO:0051603,GO:0005839	AT1G21720.1	PBC1	proteasome beta subunit C1	LOC_Os06g43570.1		peptidase, T1 family, putative, expressed
Ambiguous	GRMZM2G093346_T01_PACid_20823306	gnl|db|GRMZM2G093346_T01_PACid:20823306 GRMZM2G093346_T01_PACid:20823306 Unknown Entry	2	2	Indistinguishable	Green	1714.07	30.52	5	3333	17136.3	20823306	GRMZM2G093346	GRMZM2G093346_T01	GRMZM2G093346_T01	PF00141					GO:0004601,GO:0020037,GO:0006979,GO:0055114	AT1G07890.1	APX1,ATAPX01,ATAPX1,CS1,MEE6	ascorbate peroxidase 1	LOC_Os03g17690.1		OsAPx1 - Cytosolic Ascorbate Peroxidase encoding gene 1-8, expressed
Ambiguous	GRMZM2G093902_T02_PACid_20835208	gnl|db|GRMZM2G093902_T02_PACid:20835208 GRMZM2G093902_T02_PACid:20835208 Unknown Entry	2	2	Ambiguous	Green	2295.12	25.43	6		26042.4	20835208	GRMZM2G093902	GRMZM2G093902_T02	GRMZM2G093902_T02	PF00189,PF07650	PTHR11760	KOG3181		K02985	GO:0003735,GO:0006412,GO:0005622,GO:0005840,GO:0003723	AT5G35530.1		Ribosomal protein S3 family protein	LOC_Os07g41750.1		40S ribosomal protein S3-1, putative, expressed
Ambiguous	GRMZM2G093902_T03_PACid_20835209	gnl|db|GRMZM2G093902_T03_PACid:20835209 GRMZM2G093902_T03_PACid:20835209 Unknown Entry	2	2	Ambiguous	Green	2295.12	25.43	6		26042.4	20835209	GRMZM2G093902	GRMZM2G093902_T03	GRMZM2G093902_T03	PF00189,PF07650	PTHR11760	KOG3181		K02985	GO:0003735,GO:0006412,GO:0005622,GO:0005840,GO:0003723	AT5G35530.1		Ribosomal protein S3 family protein	LOC_Os07g41750.1		40S ribosomal protein S3-1, putative, expressed
Ambiguous	GRMZM2G093902_T04_PACid_20835210	gnl|db|GRMZM2G093902_T04_PACid:20835210 GRMZM2G093902_T04_PACid:20835210 Unknown Entry	2	2	Ambiguous	Green	1965.69	26.26	5		22492.2	20835210	GRMZM2G093902	GRMZM2G093902_T04	GRMZM2G093902_T04	PF00189,PF07650	PTHR11760	KOG3181			GO:0003735,GO:0006412,GO:0005622,GO:0005840,GO:0003723	AT3G53870.1		Ribosomal protein S3 family protein	LOC_Os07g41750.1		40S ribosomal protein S3-1, putative, expressed
Ambiguous	GRMZM2G094051_T01_PACid_20873525	gnl|db|GRMZM2G094051_T01_PACid:20873525 GRMZM2G094051_T01_PACid:20873525 Unknown Entry	2	2	Ambiguous	Green	4035.15	34.84	9	100091	28473.4	20873525	GRMZM2G094051	GRMZM2G094051_T01	GRMZM2G094051_T01	PF00327,PF08079	PTHR11524	KOG3184		K02937	GO:0003735,GO:0006412,GO:0005840	AT2G44120.2		Ribosomal protein L30/L7 family protein	LOC_Os04g51630.1		60S ribosomal protein L7, putative, expressed
Ambiguous	GRMZM2G094051_T03_PACid_20873526	gnl|db|GRMZM2G094051_T03_PACid:20873526 GRMZM2G094051_T03_PACid:20873526 Unknown Entry	2	2	Ambiguous	Green	4035.15	34.84	9		28473.4	20873526	GRMZM2G094051	GRMZM2G094051_T03	GRMZM2G094051_T03	PF00327,PF08079	PTHR11524	KOG3184		K02937	GO:0003735,GO:0006412,GO:0005840	AT2G44120.2		Ribosomal protein L30/L7 family protein	LOC_Os04g51630.1		60S ribosomal protein L7, putative, expressed
Ambiguous	GRMZM2G094051_T04_PACid_20873527	gnl|db|GRMZM2G094051_T04_PACid:20873527 GRMZM2G094051_T04_PACid:20873527 Unknown Entry	2	2	Ambiguous	Green	4035.15	34.84	9		28473.4	20873527	GRMZM2G094051	GRMZM2G094051_T04	GRMZM2G094051_T04	PF00327,PF08079	PTHR11524	KOG3184		K02937	GO:0003735,GO:0006412,GO:0005840	AT2G44120.2		Ribosomal protein L30/L7 family protein	LOC_Os04g51630.1		60S ribosomal protein L7, putative, expressed
Ambiguous	GRMZM2G094051_T05_PACid_20873528	gnl|db|GRMZM2G094051_T05_PACid:20873528 GRMZM2G094051_T05_PACid:20873528 Unknown Entry	2	2	Ambiguous	Green	2582.01	36.69	6		16262.3	20873528	GRMZM2G094051	GRMZM2G094051_T05	GRMZM2G094051_T05	PF00327,PF08079	PTHR11524				GO:0003735,GO:0006412,GO:0005840	AT2G01250.2		Ribosomal protein L30/L7 family protein	LOC_Os04g51630.1		60S ribosomal protein L7, putative, expressed
Ambiguous	GRMZM2G094051_T06_PACid_20873529	gnl|db|GRMZM2G094051_T06_PACid:20873529 GRMZM2G094051_T06_PACid:20873529 Unknown Entry	2	2	Ambiguous	Green	2582.01	36.69	6		16262.3	20873529	GRMZM2G094051	GRMZM2G094051_T06	GRMZM2G094051_T06	PF00327,PF08079	PTHR11524				GO:0003735,GO:0006412,GO:0005840	AT2G01250.2		Ribosomal protein L30/L7 family protein	LOC_Os04g51630.1		60S ribosomal protein L7, putative, expressed
Ambiguous	GRMZM2G094074_T01_PACid_20820816	gnl|db|GRMZM2G094074_T01_PACid:20820816 GRMZM2G094074_T01_PACid:20820816 Unknown Entry	1	1	Ambiguous	Green	1577.45	30.67	4		16445.9	20820816	GRMZM2G094074	GRMZM2G094074_T01	GRMZM2G094074_T01	PF00411	PTHR11759	KOG0407		K02955	GO:0003735,GO:0006412,GO:0005622,GO:0005840	AT3G52580.1		Ribosomal protein S11 family protein	LOC_Os02g06700.2		ribosomal protein, putative, expressed
Ambiguous	GRMZM2G094074_T02_PACid_20820817	gnl|db|GRMZM2G094074_T02_PACid:20820817 GRMZM2G094074_T02_PACid:20820817 Unknown Entry	1	1	Ambiguous	Green	1577.45	30.67	4		16445.9	20820817	GRMZM2G094074	GRMZM2G094074_T02	GRMZM2G094074_T02	PF00411	PTHR11759	KOG0407		K02955	GO:0003735,GO:0006412,GO:0005622,GO:0005840	AT3G52580.1		Ribosomal protein S11 family protein	LOC_Os02g06700.2		ribosomal protein, putative, expressed
Ambiguous	GRMZM2G096370_T01_PACid_20876198	gnl|db|GRMZM2G096370_T01_PACid:20876198 GRMZM2G096370_T01_PACid:20876198 Unknown Entry	1	0	Ambiguous	-						20876198	GRMZM2G096370	GRMZM2G096370_T01	GRMZM2G096370_T01	PF05303	PTHR12601	KOG1839				AT3G52140.1		tetratricopeptide repeat (TPR)-containing protein	LOC_Os02g48620.1		tetratricopeptide repeat, putative, expressed
Ambiguous	GRMZM2G097164_T01_PACid_20864775	gnl|db|GRMZM2G097164_T01_PACid:20864775 GRMZM2G097164_T01_PACid:20864775 Unknown Entry	2	2	Indistinguishable	Green	997.028	16.11	4		23384.8	20864775	GRMZM2G097164	GRMZM2G097164_T01	GRMZM2G097164_T01	PF00227	PTHR11599,PTHR11599:SF6	KOG0177	3.4.25.1	K02734	GO:0004298,GO:0051603,GO:0005839	AT3G22630.1	PBD1,PRCGB	20S proteasome beta subunit D1	LOC_Os03g48930.1		peptidase, T1 family, putative, expressed
Ambiguous	GRMZM2G097164_T02_PACid_20864776	gnl|db|GRMZM2G097164_T02_PACid:20864776 GRMZM2G097164_T02_PACid:20864776 Unknown Entry	2	2	Ambiguous	Green	1555.23	30.28	3		15909.4	20864776	GRMZM2G097164	GRMZM2G097164_T02	GRMZM2G097164_T02	PF00227	PTHR11599,PTHR11599:SF6	KOG0177			GO:0004298,GO:0051603,GO:0005839	AT4G14800.1	PBD2	20S proteasome beta subunit D2	LOC_Os03g48930.1		peptidase, T1 family, putative, expressed
Ambiguous	GRMZM2G097164_T03_PACid_20864777	gnl|db|GRMZM2G097164_T03_PACid:20864777 GRMZM2G097164_T03_PACid:20864777 Unknown Entry	2	2	Ambiguous	Green	1555.23	36.13	3		13218.3	20864777	GRMZM2G097164	GRMZM2G097164_T03	GRMZM2G097164_T03	PF00227	PTHR11599,PTHR11599:SF6				GO:0004298,GO:0051603,GO:0005839	AT4G14800.1	PBD2	20S proteasome beta subunit D2	LOC_Os03g48930.1		peptidase, T1 family, putative, expressed
Ambiguous	GRMZM2G099352_T01_PACid_20873854	gnl|db|GRMZM2G099352_T01_PACid:20873854 GRMZM2G099352_T01_PACid:20873854 Unknown Entry	2	2	Ambiguous	Green	628.715	17.86	3		22458.8	20873854	GRMZM2G099352	GRMZM2G099352_T01	GRMZM2G099352_T01	PF07650	PTHR11760				GO:0003723	AT5G35530.1		Ribosomal protein S3 family protein	LOC_Os03g38000.1		40S ribosomal protein S3-1, putative, expressed
Ambiguous	GRMZM2G099352_T02_PACid_20873856	gnl|db|GRMZM2G099352_T02_PACid:20873856 GRMZM2G099352_T02_PACid:20873856 Unknown Entry	2	2	Ambiguous	Green	916.531	16.5	1		11329.3	20873856	GRMZM2G099352	GRMZM2G099352_T02	GRMZM2G099352_T02	PF00189	PTHR11760				GO:0003735,GO:0006412,GO:0005622,GO:0005840	AT5G35530.1		Ribosomal protein S3 family protein	LOC_Os03g38000.1		40S ribosomal protein S3-1, putative, expressed
Ambiguous	GRMZM2G099352_T03_PACid_20873853	gnl|db|GRMZM2G099352_T03_PACid:20873853 GRMZM2G099352_T03_PACid:20873853 Unknown Entry	2	2	Ambiguous	Green	2747.47	31	6		25729	20873853	GRMZM2G099352	GRMZM2G099352_T03	GRMZM2G099352_T03	PF00189,PF07650	PTHR11760	KOG3181		K02985	GO:0003735,GO:0006412,GO:0005622,GO:0005840,GO:0003723	AT5G35530.1		Ribosomal protein S3 family protein	LOC_Os03g38000.1		40S ribosomal protein S3-1, putative, expressed
Ambiguous	GRMZM2G099352_T04_PACid_20873857	gnl|db|GRMZM2G099352_T04_PACid:20873857 GRMZM2G099352_T04_PACid:20873857 Unknown Entry	2	2	Ambiguous	Green	916.531	16.5	1		11329.3	20873857	GRMZM2G099352	GRMZM2G099352_T04	GRMZM2G099352_T04	PF00189	PTHR11760				GO:0003735,GO:0006412,GO:0005622,GO:0005840	AT5G35530.1		Ribosomal protein S3 family protein	LOC_Os03g38000.1		40S ribosomal protein S3-1, putative, expressed
Ambiguous	GRMZM2G099352_T05_PACid_20873858	gnl|db|GRMZM2G099352_T05_PACid:20873858 GRMZM2G099352_T05_PACid:20873858 Unknown Entry	2	2	Ambiguous	Green	916.531	21.25	1		8884.44	20873858	GRMZM2G099352	GRMZM2G099352_T05	GRMZM2G099352_T05	PF00189	PTHR11760				GO:0003735,GO:0006412,GO:0005622,GO:0005840	AT5G35530.1		Ribosomal protein S3 family protein	LOC_Os03g38000.1		40S ribosomal protein S3-1, putative, expressed
Ambiguous	GRMZM2G099352_T06_PACid_20873855	gnl|db|GRMZM2G099352_T06_PACid:20873855 GRMZM2G099352_T06_PACid:20873855 Unknown Entry	2	2	Ambiguous	Green	628.715	27.56	3		14649	20873855	GRMZM2G099352	GRMZM2G099352_T06	GRMZM2G099352_T06	PF07650	PTHR11760				GO:0003723	AT5G35530.1		Ribosomal protein S3 family protein	LOC_Os03g38000.1		40S ribosomal protein S3-1, putative, expressed
Ambiguous	GRMZM2G099363_T01_PACid_20838753	gnl|db|GRMZM2G099363_T01_PACid:20838753 GRMZM2G099363_T01_PACid:20838753 Unknown Entry	1	1	Ambiguous	Green	1235.34	23.41	4		33464	20838753	GRMZM2G099363	GRMZM2G099363_T01	GRMZM2G099363_T01	PF01596	PTHR10509	KOG1663	2.1.1.104	K00588	GO:0008171	AT4G34050.1	CCoAOMT1	S-adenosyl-L-methionine-dependent methyltransferases superfamily protein	LOC_Os06g06980.1		caffeoyl-CoA O-methyltransferase, putative, expressed
Ambiguous	GRMZM2G099363_T02_PACid_20838754	gnl|db|GRMZM2G099363_T02_PACid:20838754 GRMZM2G099363_T02_PACid:20838754 Unknown Entry	1	1	Ambiguous	Green	1235.34	26.62	4	8387	29334.3	20838754	GRMZM2G099363	GRMZM2G099363_T02	GRMZM2G099363_T02	PF01596	PTHR10509	KOG1663	2.1.1.104	K00588	GO:0008171	AT4G34050.1	CCoAOMT1	S-adenosyl-L-methionine-dependent methyltransferases superfamily protein	LOC_Os06g06980.1		caffeoyl-CoA O-methyltransferase, putative, expressed
Ambiguous	GRMZM2G099363_T03_PACid_20838756	gnl|db|GRMZM2G099363_T03_PACid:20838756 GRMZM2G099363_T03_PACid:20838756 Unknown Entry	1	0	Ambiguous	-						20838756	GRMZM2G099363	GRMZM2G099363_T03	GRMZM2G099363_T03	PF01596	PTHR10509	KOG1663			GO:0008171	AT4G34050.1	CCoAOMT1	S-adenosyl-L-methionine-dependent methyltransferases superfamily protein	LOC_Os06g06980.1		caffeoyl-CoA O-methyltransferase, putative, expressed
Ambiguous	GRMZM2G100462_T01_PACid_20821340	gnl|db|GRMZM2G100462_T01_PACid:20821340 GRMZM2G100462_T01_PACid:20821340 Unknown Entry	1	1	Ambiguous	Green	1577.45	50	4	25242	9926.49	20821340	GRMZM2G100462	GRMZM2G100462_T01	GRMZM2G100462_T01	PF00411	PTHR11759				GO:0003735,GO:0006412,GO:0005622,GO:0005840	AT3G11510.1		Ribosomal protein S11 family protein	LOC_Os02g06700.2		ribosomal protein, putative, expressed
Ambiguous	GRMZM2G100462_T02_PACid_20821338	gnl|db|GRMZM2G100462_T02_PACid:20821338 GRMZM2G100462_T02_PACid:20821338 Unknown Entry	1	1	Ambiguous	Green	1577.45	30.07	4		16847.3	20821338	GRMZM2G100462	GRMZM2G100462_T02	GRMZM2G100462_T02	PF00411	PTHR11759	KOG0407		K02955	GO:0003735,GO:0006412,GO:0005622,GO:0005840	AT3G52580.1		Ribosomal protein S11 family protein	LOC_Os02g06700.2		ribosomal protein, putative, expressed
Ambiguous	GRMZM2G100462_T03_PACid_20821339	gnl|db|GRMZM2G100462_T03_PACid:20821339 GRMZM2G100462_T03_PACid:20821339 Unknown Entry	1	1	Ambiguous	Green	1577.45	30.67	4		16445.9	20821339	GRMZM2G100462	GRMZM2G100462_T03	GRMZM2G100462_T03	PF00411	PTHR11759	KOG0407		K02955	GO:0003735,GO:0006412,GO:0005622,GO:0005840	AT3G52580.1		Ribosomal protein S11 family protein	LOC_Os02g06700.2		ribosomal protein, putative, expressed
Ambiguous	GRMZM2G100462_T04_PACid_20821337	gnl|db|GRMZM2G100462_T04_PACid:20821337 GRMZM2G100462_T04_PACid:20821337 Unknown Entry	1	1	Ambiguous	Green	55.2201	5.67	2		21229.5	20821337	GRMZM2G100462	GRMZM2G100462_T04	GRMZM2G100462_T04	PF00411	PTHR11759	KOG0407			GO:0003735,GO:0006412,GO:0005622,GO:0005840	AT3G52580.1		Ribosomal protein S11 family protein	LOC_Os02g06700.1		ribosomal protein, putative, expressed
Ambiguous	GRMZM2G101675_T01_PACid_20875778	gnl|db|GRMZM2G101675_T01_PACid:20875778 GRMZM2G101675_T01_PACid:20875778 Unknown Entry	1	0	Ambiguous	-						20875778	GRMZM2G101675	GRMZM2G101675_T01	GRMZM2G101675_T01	PF00297	PTHR11363				GO:0003735,GO:0006412,GO:0005622,GO:0005840	AT1G43170.4	ARP1,emb2207,RP1,RPL3A	ribosomal protein 1	LOC_Os12g07010.1		ribosomal protein L3, putative, expressed
Ambiguous	GRMZM2G102959_T01_PACid_20882449	gnl|db|GRMZM2G102959_T01_PACid:20882449 GRMZM2G102959_T01_PACid:20882449 Unknown Entry	2	2	Ambiguous	Green	1204.7	13.15	6		66495.9	20882449	GRMZM2G102959	GRMZM2G102959_T01	GRMZM2G102959_T01	PF03460,PF01077	PTHR11493:SF37,PTHR11493	KOG0560	1.7.7.1	K00366	GO:0016491,GO:0020037,GO:0051536,GO:0055114	AT2G15620.1	ATHNIR,NIR,NIR1	nitrite reductase 1	LOC_Os01g25484.2		ferredoxin--nitrite reductase, putative, expressed
Ambiguous	GRMZM2G104025_T01_PACid_20853833	gnl|db|GRMZM2G104025_T01_PACid:20853833 GRMZM2G104025_T01_PACid:20853833 Unknown Entry	2	2	Ambiguous	Green	16566.8	36.36	6		21200	20853833	GRMZM2G104025	GRMZM2G104025_T01	GRMZM2G104025_T01	PF00828	PTHR10934	KOG1714		K02883	GO:0006412,GO:0005840,GO:0005622,GO:0003735	AT5G27850.1		Ribosomal protein L18e/L15 superfamily protein	LOC_Os05g06310.1		60S ribosomal protein L18-3, putative, expressed
Ambiguous	GRMZM2G104025_T02_PACid_20853834	gnl|db|GRMZM2G104025_T02_PACid:20853834 GRMZM2G104025_T02_PACid:20853834 Unknown Entry	2	2	Ambiguous	Green	14194.7	37.31	4		15064.6	20853834	GRMZM2G104025	GRMZM2G104025_T02	GRMZM2G104025_T02	PF00828	PTHR10934	KOG1714			GO:0006412,GO:0005840,GO:0005622,GO:0003735	AT3G05590.1	RPL18	ribosomal protein L18	LOC_Os05g06310.1		60S ribosomal protein L18-3, putative, expressed
Ambiguous	GRMZM2G104025_T03_PACid_20853836	gnl|db|GRMZM2G104025_T03_PACid:20853836 GRMZM2G104025_T03_PACid:20853836 Unknown Entry	2	2	Ambiguous	Green	7186.95	30.77	4		15059.1	20853836	GRMZM2G104025	GRMZM2G104025_T03	GRMZM2G104025_T03	PF00828	PTHR10934				GO:0006412,GO:0005840,GO:0005622,GO:0003735	AT5G27850.1		Ribosomal protein L18e/L15 superfamily protein	LOC_Os05g06310.1		60S ribosomal protein L18-3, putative, expressed
Ambiguous	GRMZM2G104025_T04_PACid_20853837	gnl|db|GRMZM2G104025_T04_PACid:20853837 GRMZM2G104025_T04_PACid:20853837 Unknown Entry	2	2	Ambiguous	Green	2372.1	21.18	2		9992.04	20853837	GRMZM2G104025	GRMZM2G104025_T04	GRMZM2G104025_T04	PF00828	PTHR10934				GO:0006412,GO:0005840,GO:0005622,GO:0003735	AT5G27850.1		Ribosomal protein L18e/L15 superfamily protein	LOC_Os05g06310.1		60S ribosomal protein L18-3, putative, expressed
Ambiguous	GRMZM2G104025_T05_PACid_20853835	gnl|db|GRMZM2G104025_T05_PACid:20853835 GRMZM2G104025_T05_PACid:20853835 Unknown Entry	2	2	Ambiguous	Green	14194.7	37.31	4		15064.6	20853835	GRMZM2G104025	GRMZM2G104025_T05	GRMZM2G104025_T05	PF00828	PTHR10934	KOG1714			GO:0006412,GO:0005840,GO:0005622,GO:0003735	AT3G05590.1	RPL18	ribosomal protein L18	LOC_Os05g06310.1		60S ribosomal protein L18-3, putative, expressed
Ambiguous	GRMZM2G107756_T01_PACid_20823015	gnl|db|GRMZM2G107756_T01_PACid:20823015 GRMZM2G107756_T01_PACid:20823015 Unknown Entry	2	1	Ambiguous	-					29147.7	20823015	GRMZM2G107756	GRMZM2G107756_T01	GRMZM2G107756_T01	PF00244	PTHR18860	KOG0841			GO:0019904	AT3G02520.1	GF14 NU,GRF7	general regulatory factor 7	LOC_Os08g33370.1		14-3-3 protein, putative, expressed
Ambiguous	GRMZM2G107756_T02_PACid_20823014	gnl|db|GRMZM2G107756_T02_PACid:20823014 GRMZM2G107756_T02_PACid:20823014 Unknown Entry	2	1	Ambiguous	-					38301.3	20823014	GRMZM2G107756	GRMZM2G107756_T02	GRMZM2G107756_T02	PF00244	PTHR18860	KOG0841			GO:0019904	AT3G02520.1	GF14 NU,GRF7	general regulatory factor 7	LOC_Os08g33370.1		14-3-3 protein, putative, expressed
Ambiguous	GRMZM2G109165_T01_PACid_20877626	gnl|db|GRMZM2G109165_T01_PACid:20877626 GRMZM2G109165_T01_PACid:20877626 Unknown Entry	2	2	Ambiguous	Green	12237.5	42.37	8	250234	27867.6	20877626	GRMZM2G109165	GRMZM2G109165_T01	GRMZM2G109165_T01	PF00297	PTHR11229	KOG3141		K02906	GO:0003735,GO:0006412,GO:0005622,GO:0005840	AT2G43030.1		Ribosomal protein L3 family protein	LOC_Os02g04460.1		ribosomal protein L3, putative, expressed
Ambiguous	GRMZM2G109165_T02_PACid_20877628	gnl|db|GRMZM2G109165_T02_PACid:20877628 GRMZM2G109165_T02_PACid:20877628 Unknown Entry	2	2	Ambiguous	Green	11334.5	37.07	6		24700.5	20877628	GRMZM2G109165	GRMZM2G109165_T02	GRMZM2G109165_T02	PF00297	PTHR11229				GO:0003735,GO:0006412,GO:0005622,GO:0005840	AT2G43030.1		Ribosomal protein L3 family protein	LOC_Os02g04460.1		ribosomal protein L3, putative, expressed
Ambiguous	GRMZM2G109165_T03_PACid_20877627	gnl|db|GRMZM2G109165_T03_PACid:20877627 GRMZM2G109165_T03_PACid:20877627 Unknown Entry	2	2	Ambiguous	Green	12237.5	42.37	8		27867.6	20877627	GRMZM2G109165	GRMZM2G109165_T03	GRMZM2G109165_T03	PF00297	PTHR11229	KOG3141		K02906	GO:0003735,GO:0006412,GO:0005622,GO:0005840	AT2G43030.1		Ribosomal protein L3 family protein	LOC_Os02g04460.1		ribosomal protein L3, putative, expressed
Ambiguous	GRMZM2G109165_T04_PACid_20877629	gnl|db|GRMZM2G109165_T04_PACid:20877629 GRMZM2G109165_T04_PACid:20877629 Unknown Entry	2	2	Ambiguous	Green	12235	43.91	7		24627.8	20877629	GRMZM2G109165	GRMZM2G109165_T04	GRMZM2G109165_T04	PF00297	PTHR11229	KOG3141		K02906	GO:0003735,GO:0006412,GO:0005622,GO:0005840	AT2G43030.1		Ribosomal protein L3 family protein	LOC_Os02g04460.1		ribosomal protein L3, putative, expressed
Ambiguous	GRMZM2G109677_T01_PACid_20843073	gnl|db|GRMZM2G109677_T01_PACid:20843073 GRMZM2G109677_T01_PACid:20843073 Unknown Entry	2	2	Ambiguous	Green	3217.06	11.31	4		44920.3	20843073	GRMZM2G109677	GRMZM2G109677_T01	GRMZM2G109677_T01	PF00297	PTHR11363	KOG0746		K02925	GO:0003735,GO:0006412,GO:0005622,GO:0005840	AT1G43170.1	ARP1,emb2207,RP1,RPL3A	ribosomal protein 1	LOC_Os12g07010.1		ribosomal protein L3, putative, expressed
Ambiguous	GRMZM2G109677_T02_PACid_20843074	gnl|db|GRMZM2G109677_T02_PACid:20843074 GRMZM2G109677_T02_PACid:20843074 Unknown Entry	2	2	Ambiguous	Green	3217.06	11.31	4		44920.3	20843074	GRMZM2G109677	GRMZM2G109677_T02	GRMZM2G109677_T02	PF00297	PTHR11363	KOG0746		K02925	GO:0003735,GO:0006412,GO:0005622,GO:0005840	AT1G43170.1	ARP1,emb2207,RP1,RPL3A	ribosomal protein 1	LOC_Os12g07010.1		ribosomal protein L3, putative, expressed
Ambiguous	GRMZM2G109677_T03_PACid_20843072	gnl|db|GRMZM2G109677_T03_PACid:20843072 GRMZM2G109677_T03_PACid:20843072 Unknown Entry	2	2	Ambiguous	Green	3217.06	10.26	4		49288.4	20843072	GRMZM2G109677	GRMZM2G109677_T03	GRMZM2G109677_T03	PF00297	PTHR11363	KOG0746			GO:0003735,GO:0006412,GO:0005622,GO:0005840	AT1G43170.1	ARP1,emb2207,RP1,RPL3A	ribosomal protein 1	LOC_Os12g07010.1		ribosomal protein L3, putative, expressed
Ambiguous	GRMZM2G109677_T04_PACid_20843075	gnl|db|GRMZM2G109677_T04_PACid:20843075 GRMZM2G109677_T04_PACid:20843075 Unknown Entry	2	2	Ambiguous	Green	3217.06	12.5	4		40741.4	20843075	GRMZM2G109677	GRMZM2G109677_T04	GRMZM2G109677_T04	PF00297	PTHR11363	KOG0746			GO:0003735,GO:0006412,GO:0005622,GO:0005840	AT1G43170.1	ARP1,emb2207,RP1,RPL3A	ribosomal protein 1	LOC_Os12g07010.1		ribosomal protein L3, putative, expressed
Ambiguous	GRMZM2G109677_T05_PACid_20843077	gnl|db|GRMZM2G109677_T05_PACid:20843077 GRMZM2G109677_T05_PACid:20843077 Unknown Entry	1	0	Ambiguous	-						20843077	GRMZM2G109677	GRMZM2G109677_T05	GRMZM2G109677_T05	PF00297	PTHR11363				GO:0003735,GO:0006412,GO:0005622,GO:0005840	AT1G61580.1	ARP2,RPL3B	R-protein L3 B	LOC_Os11g06750.1		ribosomal protein L3, putative, expressed
Ambiguous	GRMZM2G109677_T06_PACid_20843076	gnl|db|GRMZM2G109677_T06_PACid:20843076 GRMZM2G109677_T06_PACid:20843076 Unknown Entry	2	2	Ambiguous	Green	3217.06	14.33	4	90781	35648.4	20843076	GRMZM2G109677	GRMZM2G109677_T06	GRMZM2G109677_T06	PF00297	PTHR11363	KOG0746			GO:0003735,GO:0006412,GO:0005622,GO:0005840	AT1G61580.1	ARP2,RPL3B	R-protein L3 B	LOC_Os12g07010.1		ribosomal protein L3, putative, expressed
Ambiguous	GRMZM2G111566_T01_PACid_20882731	gnl|db|GRMZM2G111566_T01_PACid:20882731 GRMZM2G111566_T01_PACid:20882731 Unknown Entry	2	2	Indistinguishable	Green	997.028	16.19	4	68037	23254.7	20882731	GRMZM2G111566	GRMZM2G111566_T01	GRMZM2G111566_T01	PF00227	PTHR11599,PTHR11599:SF6	KOG0177	3.4.25.1	K02734	GO:0004298,GO:0051603,GO:0005839	AT3G22630.1	PBD1,PRCGB	20S proteasome beta subunit D1	LOC_Os03g48930.1		peptidase, T1 family, putative, expressed
Ambiguous	GRMZM2G112050_T01_PACid_20859624	gnl|db|GRMZM2G112050_T01_PACid:20859624 GRMZM2G112050_T01_PACid:20859624 Unknown Entry	2	2	Indistinguishable	Green	876.995	30	5		16019.1	20859624	GRMZM2G112050	GRMZM2G112050_T01	GRMZM2G112050_T01	PF00312,PF08069	PTHR11885	KOG0400			GO:0003735,GO:0006412,GO:0005622,GO:0005840	AT4G00100.1	ATRPS13A,PFL2,RPS13,RPS13A	ribosomal protein S13A	LOC_Os08g02410.1		40S ribosomal protein S13, putative, expressed
Ambiguous	GRMZM2G112912_T01_PACid_20853661	gnl|db|GRMZM2G112912_T01_PACid:20853661 GRMZM2G112912_T01_PACid:20853661 Unknown Entry	3	3	Indistinguishable	Green	360.184	14.6	2		15182.9	20853661	GRMZM2G112912	GRMZM2G112912_T01	GRMZM2G112912_T01	PF00125	PTHR23428	KOG1744			GO:0003677,GO:0043565,GO:0005622,GO:0006334,GO:0005634,GO:0000786	AT3G45980.1	H2B,HTB9	Histone superfamily protein	LOC_Os08g38300.1		Core histone H2A/H2B/H3/H4 domain containing protein, putative, expressed
Ambiguous	GRMZM2G113408_T01_PACid_20822679	gnl|db|GRMZM2G113408_T01_PACid:20822679 GRMZM2G113408_T01_PACid:20822679 Unknown Entry	11	5	Ambiguous	Green	6480.93	31.46	11		59217.5	20822679	GRMZM2G113408	GRMZM2G113408_T01	GRMZM2G113408_T01	PF00006,PF11421,PF02874,PF00306	PTHR15184,PTHR15184:SF8	KOG1350	3.6.3.14	K02133	GO:0005524,GO:0016820,GO:0015991,GO:0033178,GO:0046933,GO:0046961,GO:0015992,GO:0046034,GO:0016469,GO:0016887,GO:0006200,GO:0006754,GO:0000275,GO:0045261,GO:0015986,GO:0008553	AT5G08680.1		ATP synthase alpha/beta family protein	LOC_Os05g47980.1		ATP synthase, putative, expressed
Ambiguous	GRMZM2G113408_T02_PACid_20822680	gnl|db|GRMZM2G113408_T02_PACid:20822680 GRMZM2G113408_T02_PACid:20822680 Unknown Entry	11	5	Ambiguous	Green	4386.47	18.21	5		36705	20822680	GRMZM2G113408	GRMZM2G113408_T02	GRMZM2G113408_T02	PF00006,PF11421,PF02874	PTHR15184,PTHR15184:SF8				GO:0005524,GO:0046933,GO:0046961,GO:0015992,GO:0046034,GO:0016469,GO:0016887,GO:0006200,GO:0006754,GO:0000275,GO:0045261,GO:0015986,GO:0008553	AT5G08680.1		ATP synthase alpha/beta family protein	LOC_Os05g47980.1		ATP synthase, putative, expressed
Ambiguous	GRMZM2G113408_T03_PACid_20822681	gnl|db|GRMZM2G113408_T03_PACid:20822681 GRMZM2G113408_T03_PACid:20822681 Unknown Entry	1	1	Ambiguous	Green	1242.41	11.5	2		23897.6	20822681	GRMZM2G113408	GRMZM2G113408_T03	GRMZM2G113408_T03	PF11421,PF02874	PTHR15184,PTHR15184:SF8				GO:0046933,GO:0046961,GO:0015992,GO:0046034,GO:0016469,GO:0005524,GO:0016887,GO:0006200,GO:0006754,GO:0000275,GO:0045261,GO:0015986,GO:0008553	AT5G08680.1		ATP synthase alpha/beta family protein	LOC_Os05g47980.1		ATP synthase, putative, expressed
Ambiguous	GRMZM2G113720_T01_PACid_20851410	gnl|db|GRMZM2G113720_T01_PACid:20851410 GRMZM2G113720_T01_PACid:20851410 Unknown Entry	1	2	Indistinguishable	Green	993.997	12.92	2		21587.2	20851410	GRMZM2G113720	GRMZM2G113720_T01	GRMZM2G113720_T01	PF01775	PTHR10052	KOG0829		K02882	GO:0003735,GO:0006412,GO:0005840	AT2G34480.1		Ribosomal protein L18ae/LX family protein	LOC_Os05g49030.1		60S ribosomal protein L18a, putative, expressed
Ambiguous	GRMZM2G113720_T02_PACid_20851411	gnl|db|GRMZM2G113720_T02_PACid:20851411 GRMZM2G113720_T02_PACid:20851411 Unknown Entry	1	2	Indistinguishable	Green	993.997	6.72	1		14460.8	20851411	GRMZM2G113720	GRMZM2G113720_T02	GRMZM2G113720_T02	PF01775	PTHR10052				GO:0003735,GO:0006412,GO:0005840	AT1G29965.1		Ribosomal protein L18ae/LX family protein	LOC_Os05g49030.1		60S ribosomal protein L18a, putative, expressed
Ambiguous	GRMZM2G115948_T01_PACid_20876128	gnl|db|GRMZM2G115948_T01_PACid:20876128 GRMZM2G115948_T01_PACid:20876128 Unknown Entry	1	0	Ambiguous	-						20876128	GRMZM2G115948	GRMZM2G115948_T01	GRMZM2G115948_T01	PF00227	PTHR11599,PTHR11599:SF16				GO:0004298,GO:0051603,GO:0005839	AT1G16470.1	PAB1	proteasome subunit PAB1	LOC_Os03g26970.1		peptidase, T1 family, putative, expressed
Ambiguous	GRMZM2G117544_T01_PACid_20879913	gnl|db|GRMZM2G117544_T01_PACid:20879913 GRMZM2G117544_T01_PACid:20879913 Unknown Entry	1	1	Ambiguous	Green	358.324	5.9	1		34015.9	20879913	GRMZM2G117544	GRMZM2G117544_T01	GRMZM2G117544_T01	PF00227	PTHR11599:SF7,PTHR11599	KOG0180	3.4.25.1	K02735	GO:0004298,GO:0051603,GO:0005839	AT1G21720.1	PBC1	proteasome beta subunit C1	LOC_Os02g08520.1		peptidase, T1 family, putative, expressed
Ambiguous	GRMZM2G117544_T02_PACid_20879914	gnl|db|GRMZM2G117544_T02_PACid:20879914 GRMZM2G117544_T02_PACid:20879914 Unknown Entry	1	1	Ambiguous	Green	358.324	9	1		22240.7	20879914	GRMZM2G117544	GRMZM2G117544_T02	GRMZM2G117544_T02	PF00227	PTHR11599:SF7,PTHR11599				GO:0004298,GO:0051603,GO:0005839	AT1G77440.1	PBC2	20S proteasome beta subunit C2	LOC_Os06g43570.1		peptidase, T1 family, putative, expressed
Ambiguous	GRMZM2G117582_T01_PACid_20819824	gnl|db|GRMZM2G117582_T01_PACid:20819824 GRMZM2G117582_T01_PACid:20819824 Unknown Entry	3	3	Ambiguous	Green	3552.21	31.54	4		16902.8	20819824	GRMZM2G117582	GRMZM2G117582_T01	GRMZM2G117582_T01	PF00036	PTHR23050:SF20,PTHR23050	KOG0027		K02183	GO:0005509,GO:0007165,GO:0005578	AT2G27030.3	ACAM-2,CAM5	calmodulin 5	LOC_Os03g20370.1		OsCam1-1 - Calmodulin, expressed
Ambiguous	GRMZM2G117582_T02_PACid_20819822	gnl|db|GRMZM2G117582_T02_PACid:20819822 GRMZM2G117582_T02_PACid:20819822 Unknown Entry	3	3	Ambiguous	Green	3552.21	23.74	4		22783.4	20819822	GRMZM2G117582	GRMZM2G117582_T02	GRMZM2G117582_T02	PF00036	PTHR23050:SF20,PTHR23050	KOG0027		K02183		AT2G27030.3	ACAM-2,CAM5	calmodulin 5	LOC_Os03g20370.1		OsCam1-1 - Calmodulin, expressed
Ambiguous	GRMZM2G117582_T03_PACid_20819825	gnl|db|GRMZM2G117582_T03_PACid:20819825 GRMZM2G117582_T03_PACid:20819825 Unknown Entry	3	3	Ambiguous	Green	3552.21	31.54	4		16902.8	20819825	GRMZM2G117582	GRMZM2G117582_T03	GRMZM2G117582_T03	PF00036	PTHR23050:SF20,PTHR23050	KOG0027		K02183	GO:0005509,GO:0007165,GO:0005578	AT2G27030.3	ACAM-2,CAM5	calmodulin 5	LOC_Os03g20370.1		OsCam1-1 - Calmodulin, expressed
Ambiguous	GRMZM2G117582_T04_PACid_20819823	gnl|db|GRMZM2G117582_T04_PACid:20819823 GRMZM2G117582_T04_PACid:20819823 Unknown Entry	3	3	Ambiguous	Green	3256.17	17.75	2		18889.3	20819823	GRMZM2G117582	GRMZM2G117582_T04	GRMZM2G117582_T04	PF00036	PTHR23050:SF20,PTHR23050	KOG0027			GO:0005509,GO:0007165,GO:0005578	AT2G27030.3	ACAM-2,CAM5	calmodulin 5	LOC_Os03g20370.1		OsCam1-1 - Calmodulin, expressed
Ambiguous	GRMZM2G118241_T01_PACid_20825630	gnl|db|GRMZM2G118241_T01_PACid:20825630 GRMZM2G118241_T01_PACid:20825630 Unknown Entry	1	1	Ambiguous	Green	1305.45	7.93	5		56604.4	20825630	GRMZM2G118241	GRMZM2G118241_T01	GRMZM2G118241_T01	PF00450	PTHR11802	KOG1282	3.4.16.5	K13289	GO:0004185,GO:0006508	AT4G12910.1	scpl20	serine carboxypeptidase-like 20	LOC_Os12g15470.2		OsSCP65 - Putative Serine Carboxypeptidase homologue, expressed
Ambiguous	GRMZM2G118241_T02_PACid_20825631	gnl|db|GRMZM2G118241_T02_PACid:20825631 GRMZM2G118241_T02_PACid:20825631 Unknown Entry	1	1	Ambiguous	Green	1305.45	8.54	5		52512.7	20825631	GRMZM2G118241	GRMZM2G118241_T02	GRMZM2G118241_T02	PF00450	PTHR11802	KOG1282			GO:0004185,GO:0006508	AT4G12910.1	scpl20	serine carboxypeptidase-like 20	LOC_Os12g15470.2		OsSCP65 - Putative Serine Carboxypeptidase homologue, expressed
Ambiguous	GRMZM2G118241_T03_PACid_20825633	gnl|db|GRMZM2G118241_T03_PACid:20825633 GRMZM2G118241_T03_PACid:20825633 Unknown Entry	1	1	Ambiguous	Green	1305.45	17.08	5	32812	26342.8	20825633	GRMZM2G118241	GRMZM2G118241_T03	GRMZM2G118241_T03	PF00450	PTHR11802				GO:0004185,GO:0006508	AT4G12910.1	scpl20	serine carboxypeptidase-like 20	LOC_Os12g15470.3		OsSCP65 - Putative Serine Carboxypeptidase homologue, expressed
Ambiguous	GRMZM2G118241_T04_PACid_20825634	gnl|db|GRMZM2G118241_T04_PACid:20825634 GRMZM2G118241_T04_PACid:20825634 Unknown Entry	1	1	Ambiguous	Green	1157.62	12	2		19706.5	20825634	GRMZM2G118241	GRMZM2G118241_T04	GRMZM2G118241_T04	PF00450	PTHR11802				GO:0004185,GO:0006508	AT4G12910.1	scpl20	serine carboxypeptidase-like 20	LOC_Os12g15470.2		OsSCP65 - Putative Serine Carboxypeptidase homologue, expressed
Ambiguous	GRMZM2G119071_T01_PACid_20857562	gnl|db|GRMZM2G119071_T01_PACid:20857562 GRMZM2G119071_T01_PACid:20857562 Unknown Entry	3	3	Indistinguishable	Green	360.184	13.33	2		16173.9	20857562	GRMZM2G119071	GRMZM2G119071_T01	GRMZM2G119071_T01	PF00125	PTHR23428	KOG1744			GO:0003677,GO:0043565,GO:0005622,GO:0006334,GO:0005634,GO:0000786	AT3G45980.1	H2B,HTB9	Histone superfamily protein	LOC_Os03g17084.1		Core histone H2A/H2B/H3/H4 domain containing protein, putative, expressed
Ambiguous	GRMZM2G119511_T01_PACid_20866116	gnl|db|GRMZM2G119511_T01_PACid:20866116 GRMZM2G119511_T01_PACid:20866116 Unknown Entry	4	4	Indistinguishable	Green	443.253	10.06	1		17551.2	20866116	GRMZM2G119511	GRMZM2G119511_T01	GRMZM2G119511_T01		PTHR21152,PTHR21152:SF7					AT2G13360.1	AGT,AGT1,SGAT	alanine:glyoxylate aminotransferase	LOC_Os08g39300.1		aminotransferase, putative, expressed
Ambiguous	GRMZM2G120432_T01_PACid_20821588	gnl|db|GRMZM2G120432_T01_PACid:20821588 GRMZM2G120432_T01_PACid:20821588 Unknown Entry	1	1	Ambiguous	Green	1577.45	30.67	4		16445.9	20821588	GRMZM2G120432	GRMZM2G120432_T01	GRMZM2G120432_T01	PF00411	PTHR11759	KOG0407		K02955	GO:0003735,GO:0006412,GO:0005622,GO:0005840	AT3G52580.1		Ribosomal protein S11 family protein	LOC_Os02g06700.2		ribosomal protein, putative, expressed
Ambiguous	GRMZM2G120432_T02_PACid_20821587	gnl|db|GRMZM2G120432_T02_PACid:20821587 GRMZM2G120432_T02_PACid:20821587 Unknown Entry	1	1	Ambiguous	Green	1577.45	30.07	4		16847.3	20821587	GRMZM2G120432	GRMZM2G120432_T02	GRMZM2G120432_T02	PF00411	PTHR11759	KOG0407		K02955	GO:0003735,GO:0006412,GO:0005622,GO:0005840	AT3G52580.1		Ribosomal protein S11 family protein	LOC_Os02g06700.2		ribosomal protein, putative, expressed
Ambiguous	GRMZM2G121075_T01_PACid_20856148	gnl|db|GRMZM2G121075_T01_PACid:20856148 GRMZM2G121075_T01_PACid:20856148 Unknown Entry	2	2	Ambiguous	Green	2229.89	31.93	4		17882.7	20856148	GRMZM2G121075	GRMZM2G121075_T01	GRMZM2G121075_T01	PF03946,PF00298	PTHR11661	KOG0886		K02870	GO:0003735,GO:0006412,GO:0005840	AT3G53430.1		Ribosomal protein L11 family protein	LOC_Os04g50990.1		L11 domain containing ribosomal protein, putative, expressed
Ambiguous	GRMZM2G121075_T02_PACid_20856149	gnl|db|GRMZM2G121075_T02_PACid:20856149 GRMZM2G121075_T02_PACid:20856149 Unknown Entry	2	2	Ambiguous	Green	2229.89	31.93	4		17882.7	20856149	GRMZM2G121075	GRMZM2G121075_T02	GRMZM2G121075_T02	PF03946,PF00298	PTHR11661	KOG0886		K02870	GO:0003735,GO:0006412,GO:0005840	AT3G53430.1		Ribosomal protein L11 family protein	LOC_Os04g50990.1		L11 domain containing ribosomal protein, putative, expressed
Ambiguous	GRMZM2G123938_T01_PACid_20877571	gnl|db|GRMZM2G123938_T01_PACid:20877571 GRMZM2G123938_T01_PACid:20877571 Unknown Entry	3	3	Indistinguishable	Green	10110	10.64	4		46618.4	20877571	GRMZM2G123938	GRMZM2G123938_T01	GRMZM2G123938_T01	PF01201	PTHR10394	KOG3283				AT5G59240.1		Ribosomal protein S8e family protein	LOC_Os02g28810.1		ribosomal protein, putative, expressed
Ambiguous	GRMZM2G124411_T01_PACid_20874046	gnl|db|GRMZM2G124411_T01_PACid:20874046 GRMZM2G124411_T01_PACid:20874046 Unknown Entry	1	1	Ambiguous	Green	308.699	5.3	1		16913.2	20874046	GRMZM2G124411	GRMZM2G124411_T01	GRMZM2G124411_T01	PF00276,PF03939	PTHR11620	KOG1751		K02893	GO:0003735,GO:0006412,GO:0005840,GO:0005622	AT3G55280.1	RPL23AB	ribosomal protein L23AB	LOC_Os01g24690.1		60S ribosomal protein L23A, putative, expressed
Ambiguous	GRMZM2G124411_T02_PACid_20874047	gnl|db|GRMZM2G124411_T02_PACid:20874047 GRMZM2G124411_T02_PACid:20874047 Unknown Entry	1	1	Ambiguous	Green	308.699	5.3	1		16913.2	20874047	GRMZM2G124411	GRMZM2G124411_T02	GRMZM2G124411_T02	PF00276,PF03939	PTHR11620	KOG1751		K02893	GO:0003735,GO:0006412,GO:0005840,GO:0005622	AT3G55280.1	RPL23AB	ribosomal protein L23AB	LOC_Os01g24690.1		60S ribosomal protein L23A, putative, expressed
Ambiguous	GRMZM2G124411_T03_PACid_20874048	gnl|db|GRMZM2G124411_T03_PACid:20874048 GRMZM2G124411_T03_PACid:20874048 Unknown Entry	1	1	Ambiguous	Green	308.699	5.3	1		16913.2	20874048	GRMZM2G124411	GRMZM2G124411_T03	GRMZM2G124411_T03	PF00276,PF03939	PTHR11620	KOG1751		K02893	GO:0003735,GO:0006412,GO:0005840,GO:0005622	AT3G55280.1	RPL23AB	ribosomal protein L23AB	LOC_Os01g24690.1		60S ribosomal protein L23A, putative, expressed
Ambiguous	GRMZM2G124411_T04_PACid_20874045	gnl|db|GRMZM2G124411_T04_PACid:20874045 GRMZM2G124411_T04_PACid:20874045 Unknown Entry	1	1	Ambiguous	Green	308.699	4.4	1		20635.5	20874045	GRMZM2G124411	GRMZM2G124411_T04	GRMZM2G124411_T04	PF00276,PF03939	PTHR11620	KOG1751		K02893	GO:0003735,GO:0006412,GO:0005840,GO:0005622	AT3G55280.1	RPL23AB	ribosomal protein L23AB	LOC_Os01g24690.1		60S ribosomal protein L23A, putative, expressed
Ambiguous	GRMZM2G124411_T05_PACid_20874049	gnl|db|GRMZM2G124411_T05_PACid:20874049 GRMZM2G124411_T05_PACid:20874049 Unknown Entry	1	1	Ambiguous	Green	308.699	5.3	1		16913.2	20874049	GRMZM2G124411	GRMZM2G124411_T05	GRMZM2G124411_T05	PF00276,PF03939	PTHR11620	KOG1751		K02893	GO:0003735,GO:0006412,GO:0005840,GO:0005622	AT3G55280.1	RPL23AB	ribosomal protein L23AB	LOC_Os01g24690.1		60S ribosomal protein L23A, putative, expressed
Ambiguous	GRMZM2G124455_T01_PACid_20853461	gnl|db|GRMZM2G124455_T01_PACid:20853461 GRMZM2G124455_T01_PACid:20853461 Unknown Entry	2	2	Ambiguous	Green	3981.86	41.2	7		25226.7	20853461	GRMZM2G124455	GRMZM2G124455_T01	GRMZM2G124455_T01	PF02777,PF00081	PTHR11404:SF5,PTHR11404	KOG0876	1.15.1.1	K04564	GO:0004784,GO:0046872,GO:0006801,GO:0055114	AT3G10920.1	ATMSD1,MEE33,MSD1	manganese superoxide dismutase 1	LOC_Os05g25850.1		superoxide dismutase, mitochondrial precursor, putative, expressed
Ambiguous	GRMZM2G124455_T02_PACid_20853462	gnl|db|GRMZM2G124455_T02_PACid:20853462 GRMZM2G124455_T02_PACid:20853462 Unknown Entry	2	2	Ambiguous	Green	3128.56	37.5	4		19303.8	20853462	GRMZM2G124455	GRMZM2G124455_T02	GRMZM2G124455_T02	PF02777,PF00081	PTHR11404:SF5,PTHR11404	KOG0876			GO:0004784,GO:0046872,GO:0006801,GO:0055114	AT3G10920.1	ATMSD1,MEE33,MSD1	manganese superoxide dismutase 1	LOC_Os05g25850.1		superoxide dismutase, mitochondrial precursor, putative, expressed
Ambiguous	GRMZM2G126261_T01_PACid_20831978	gnl|db|GRMZM2G126261_T01_PACid:20831978 GRMZM2G126261_T01_PACid:20831978 Unknown Entry	2	2	Ambiguous	Green	16687.4	28.97	7		33568.4	20831978	GRMZM2G126261	GRMZM2G126261_T01	GRMZM2G126261_T01	PF00141					GO:0004601,GO:0020037,GO:0006979,GO:0055114	AT5G05340.1		Peroxidase superfamily protein	LOC_Os07g48050.1		peroxidase precursor, putative, expressed
Ambiguous	GRMZM2G126261_T02_PACid_20831980	gnl|db|GRMZM2G126261_T02_PACid:20831980 GRMZM2G126261_T02_PACid:20831980 Unknown Entry	2	2	Ambiguous	Green	9029.24	24.32	4		19558.8	20831980	GRMZM2G126261	GRMZM2G126261_T02	GRMZM2G126261_T02	PF00141					GO:0004601,GO:0020037,GO:0006979,GO:0055114	AT5G05340.1		Peroxidase superfamily protein	LOC_Os07g48030.1		peroxidase precursor, putative, expressed
Ambiguous	GRMZM2G126261_T03_PACid_20831979	gnl|db|GRMZM2G126261_T03_PACid:20831979 GRMZM2G126261_T03_PACid:20831979 Unknown Entry	2	2	Ambiguous	Green	16687.4	36.61	7		26801.9	20831979	GRMZM2G126261	GRMZM2G126261_T03	GRMZM2G126261_T03	PF00141					GO:0004601,GO:0020037,GO:0006979,GO:0055114	AT5G05340.1		Peroxidase superfamily protein	LOC_Os07g48030.1		peroxidase precursor, putative, expressed
Ambiguous	GRMZM2G126261_T04_PACid_20831977	gnl|db|GRMZM2G126261_T04_PACid:20831977 GRMZM2G126261_T04_PACid:20831977 Unknown Entry	2	2	Ambiguous	Green	14666.2	21.61	5		38708.1	20831977	GRMZM2G126261	GRMZM2G126261_T04	GRMZM2G126261_T04	PF00141					GO:0004601,GO:0020037,GO:0006979,GO:0055114	AT5G05340.1		Peroxidase superfamily protein	LOC_Os07g48050.1		peroxidase precursor, putative, expressed
Ambiguous	GRMZM2G126928_T01_PACid_20851995	gnl|db|GRMZM2G126928_T01_PACid:20851995 GRMZM2G126928_T01_PACid:20851995 Unknown Entry	1	2	Indistinguishable	Green	993.997	4.49	1		21495.1	20851995	GRMZM2G126928	GRMZM2G126928_T01	GRMZM2G126928_T01	PF01775	PTHR10052	KOG0829		K02882	GO:0003735,GO:0006412,GO:0005840	AT2G34480.1		Ribosomal protein L18ae/LX family protein	LOC_Os05g49030.1		60S ribosomal protein L18a, putative, expressed
Ambiguous	GRMZM2G128877_T01_PACid_20881806	gnl|db|GRMZM2G128877_T01_PACid:20881806 GRMZM2G128877_T01_PACid:20881806 Unknown Entry	1	0	Ambiguous	-						20881806	GRMZM2G128877	GRMZM2G128877_T01	GRMZM2G128877_T01	PF00006,PF02874,PF00306	PTHR15184:SF7,PTHR15184	KOG1352			GO:0005524,GO:0016820,GO:0015991,GO:0033178,GO:0046933,GO:0046961,GO:0015992,GO:0046034,GO:0016469	AT1G78900.1	VHA-A	vacuolar ATP synthase subunit A	LOC_Os06g45120.1		ATP synthase, putative, expressed
Ambiguous	GRMZM2G128877_T02_PACid_20881804	gnl|db|GRMZM2G128877_T02_PACid:20881804 GRMZM2G128877_T02_PACid:20881804 Unknown Entry	2	2	Ambiguous	Green	832.975	19.13	11		68752.4	20881804	GRMZM2G128877	GRMZM2G128877_T02	GRMZM2G128877_T02	PF00006,PF02874,PF00306	PTHR15184:SF7,PTHR15184	KOG1352	3.6.3.14	K02145	GO:0005524,GO:0016820,GO:0015991,GO:0033178,GO:0046933,GO:0046961,GO:0015992,GO:0046034,GO:0016469	AT1G78900.1	VHA-A	vacuolar ATP synthase subunit A	LOC_Os06g45120.1		ATP synthase, putative, expressed
Ambiguous	GRMZM2G128877_T03_PACid_20881805	gnl|db|GRMZM2G128877_T03_PACid:20881805 GRMZM2G128877_T03_PACid:20881805 Unknown Entry	2	2	Ambiguous	Green	831.535	21.96	10		60027.7	20881805	GRMZM2G128877	GRMZM2G128877_T03	GRMZM2G128877_T03	PF00006,PF00306	PTHR15184:SF7,PTHR15184	KOG1352			GO:0005524,GO:0016820,GO:0015991,GO:0033178	AT1G78900.1	VHA-A	vacuolar ATP synthase subunit A	LOC_Os06g45120.1		ATP synthase, putative, expressed
Ambiguous	GRMZM2G128877_T04_PACid_20881807	gnl|db|GRMZM2G128877_T04_PACid:20881807 GRMZM2G128877_T04_PACid:20881807 Unknown Entry	2	2	Ambiguous	Green	616.401	38.27	3		9262.51	20881807	GRMZM2G128877	GRMZM2G128877_T04	GRMZM2G128877_T04	PF00306					GO:0016820,GO:0015991,GO:0033178	AT1G78900.1	VHA-A	vacuolar ATP synthase subunit A	LOC_Os06g45120.1		ATP synthase, putative, expressed
Ambiguous	GRMZM2G129246_T01_PACid_20835223	gnl|db|GRMZM2G129246_T01_PACid:20835223 GRMZM2G129246_T01_PACid:20835223 Unknown Entry	2	2	Ambiguous	Green	4471.78	32.85	11		53483.5	20835223	GRMZM2G129246	GRMZM2G129246_T01	GRMZM2G129246_T01	PF01070	PTHR10578	KOG0538	1.1.3.15	K11517	GO:0016491	AT3G14420.1		Aldolase-type TIM barrel family protein	LOC_Os07g05820.1		hydroxyacid oxidase 1, putative, expressed
Ambiguous	GRMZM2G129246_T02_PACid_20835224	gnl|db|GRMZM2G129246_T02_PACid:20835224 GRMZM2G129246_T02_PACid:20835224 Unknown Entry	2	2	Ambiguous	Green	4529.82	45.26	13	73285	40103.4	20835224	GRMZM2G129246	GRMZM2G129246_T02	GRMZM2G129246_T02	PF01070	PTHR10578	KOG0538	1.1.3.15	K11517	GO:0003824,GO:0055114,GO:0016491	AT3G14420.1		Aldolase-type TIM barrel family protein	LOC_Os07g05820.1		hydroxyacid oxidase 1, putative, expressed
Ambiguous	GRMZM2G129246_T03_PACid_20835226	gnl|db|GRMZM2G129246_T03_PACid:20835226 GRMZM2G129246_T03_PACid:20835226 Unknown Entry	2	2	Ambiguous	Green	1756.99	45.37	7		24349.2	20835226	GRMZM2G129246	GRMZM2G129246_T03	GRMZM2G129246_T03	PF01070	PTHR10578				GO:0016491	AT3G14420.3		Aldolase-type TIM barrel family protein	LOC_Os07g05820.1		hydroxyacid oxidase 1, putative, expressed
Ambiguous	GRMZM2G129246_T04_PACid_20835227	gnl|db|GRMZM2G129246_T04_PACid:20835227 GRMZM2G129246_T04_PACid:20835227 Unknown Entry	2	2	Ambiguous	Green	1756.99	45.37	7		24349.2	20835227	GRMZM2G129246	GRMZM2G129246_T04	GRMZM2G129246_T04	PF01070	PTHR10578				GO:0016491	AT3G14420.3		Aldolase-type TIM barrel family protein	LOC_Os07g05820.1		hydroxyacid oxidase 1, putative, expressed
Ambiguous	GRMZM2G129246_T05_PACid_20835225	gnl|db|GRMZM2G129246_T05_PACid:20835225 GRMZM2G129246_T05_PACid:20835225 Unknown Entry	2	2	Ambiguous	Green	4398.17	45.31	11		33063.4	20835225	GRMZM2G129246	GRMZM2G129246_T05	GRMZM2G129246_T05	PF01070	PTHR10578	KOG0538			GO:0003824,GO:0055114,GO:0016491	AT3G14420.1		Aldolase-type TIM barrel family protein	LOC_Os07g05820.1		hydroxyacid oxidase 1, putative, expressed
Ambiguous	GRMZM2G129513_T01_PACid_20868526	gnl|db|GRMZM2G129513_T01_PACid:20868526 GRMZM2G129513_T01_PACid:20868526 Unknown Entry	4	4	Indistinguishable	Green	431.196	25.46	8		47357	20868526	GRMZM2G129513	GRMZM2G129513_T01	GRMZM2G129513_T01	PF02866,PF00056	PTHR23382	KOG1496			GO:0016491,GO:0055114,GO:0016616,GO:0016615,GO:0006108	AT5G58330.1		lactate/malate dehydrogenase family protein	LOC_Os08g44810.1		lactate/malate dehydrogenase, putative, expressed
Ambiguous	GRMZM2G130398_T01_PACid_20835432	gnl|db|GRMZM2G130398_T01_PACid:20835432 GRMZM2G130398_T01_PACid:20835432 Unknown Entry	2	2	Indistinguishable	Green	216.469	7.23	2		27566.3	20835432	GRMZM2G130398	GRMZM2G130398_T01	GRMZM2G130398_T01	PF00227,PF10584	PTHR11599,PTHR11599:SF10	KOG0184			GO:0004298,GO:0051603,GO:0005839,GO:0004175,GO:0006511,GO:0019773	AT2G27020.1	PAG1	20S proteasome alpha subunit G1	LOC_Os01g59600.1		peptidase, T1 family, putative, expressed
Ambiguous	GRMZM2G130398_T02_PACid_20835431	gnl|db|GRMZM2G130398_T02_PACid:20835431 GRMZM2G130398_T02_PACid:20835431 Unknown Entry	2	2	Indistinguishable	Green	216.469	7.17	2		27823.6	20835431	GRMZM2G130398	GRMZM2G130398_T02	GRMZM2G130398_T02	PF00227,PF10584	PTHR11599,PTHR11599:SF10	KOG0184			GO:0004298,GO:0051603,GO:0005839,GO:0004175,GO:0006511,GO:0019773	AT2G27020.1	PAG1	20S proteasome alpha subunit G1	LOC_Os01g59600.1		peptidase, T1 family, putative, expressed
Ambiguous	GRMZM2G130398_T03_PACid_20835433	gnl|db|GRMZM2G130398_T03_PACid:20835433 GRMZM2G130398_T03_PACid:20835433 Unknown Entry	2	2	Indistinguishable	Green	216.469	7.23	2		27566.3	20835433	GRMZM2G130398	GRMZM2G130398_T03	GRMZM2G130398_T03	PF00227,PF10584	PTHR11599,PTHR11599:SF10	KOG0184			GO:0004298,GO:0051603,GO:0005839,GO:0004175,GO:0006511,GO:0019773	AT2G27020.1	PAG1	20S proteasome alpha subunit G1	LOC_Os01g59600.1		peptidase, T1 family, putative, expressed
Ambiguous	GRMZM2G130544_T01_PACid_20882897	gnl|db|GRMZM2G130544_T01_PACid:20882897 GRMZM2G130544_T01_PACid:20882897 Unknown Entry	1	1	Ambiguous	Green	1073.22	31.75	5		14815.3	20882897	GRMZM2G130544	GRMZM2G130544_T01	GRMZM2G130544_T01	PF00416	PTHR10871	KOG3311			GO:0003723,GO:0003735,GO:0006412,GO:0005622,GO:0005840	AT1G34030.1		Ribosomal protein S13/S18 family	LOC_Os03g58050.1		ribosomal protein S13p/S18e, putative, expressed
Ambiguous	GRMZM2G130544_T02_PACid_20882896	gnl|db|GRMZM2G130544_T02_PACid:20882896 GRMZM2G130544_T02_PACid:20882896 Unknown Entry	1	1	Ambiguous	Green	1287.33	32.24	6	13826	17751.7	20882896	GRMZM2G130544	GRMZM2G130544_T02	GRMZM2G130544_T02	PF00416	PTHR10871	KOG3311		K02964	GO:0003723,GO:0003735,GO:0006412,GO:0005622,GO:0005840	AT1G34030.1		Ribosomal protein S13/S18 family	LOC_Os03g58050.1		ribosomal protein S13p/S18e, putative, expressed
Ambiguous	GRMZM2G130544_T03_PACid_20882898	gnl|db|GRMZM2G130544_T03_PACid:20882898 GRMZM2G130544_T03_PACid:20882898 Unknown Entry	1	0	Ambiguous	-						20882898	GRMZM2G130544	GRMZM2G130544_T03	GRMZM2G130544_T03	PF00416	PTHR10871				GO:0003723,GO:0003735,GO:0006412,GO:0005622,GO:0005840	AT1G34030.1		Ribosomal protein S13/S18 family	LOC_Os03g58050.1		ribosomal protein S13p/S18e, putative, expressed
Ambiguous	GRMZM2G132968_T01_PACid_20845368	gnl|db|GRMZM2G132968_T01_PACid:20845368 GRMZM2G132968_T01_PACid:20845368 Unknown Entry	2	2	Ambiguous	Green	1266.31	18.55	2		14687.1	20845368	GRMZM2G132968	GRMZM2G132968_T01	GRMZM2G132968_T01	PF00297	PTHR11363				GO:0003735,GO:0006412,GO:0005622,GO:0005840	AT1G43170.1	ARP1,emb2207,RP1,RPL3A	ribosomal protein 1	LOC_Os12g07010.1		ribosomal protein L3, putative, expressed
Ambiguous	GRMZM2G132968_T02_PACid_20845367	gnl|db|GRMZM2G132968_T02_PACid:20845367 GRMZM2G132968_T02_PACid:20845367 Unknown Entry	2	2	Ambiguous	Green	3217.06	11.31	4		44920.3	20845367	GRMZM2G132968	GRMZM2G132968_T02	GRMZM2G132968_T02	PF00297	PTHR11363	KOG0746		K02925	GO:0003735,GO:0006412,GO:0005622,GO:0005840	AT1G43170.1	ARP1,emb2207,RP1,RPL3A	ribosomal protein 1	LOC_Os12g07010.1		ribosomal protein L3, putative, expressed
Ambiguous	GRMZM2G133475_T01_PACid_20844572	gnl|db|GRMZM2G133475_T01_PACid:20844572 GRMZM2G133475_T01_PACid:20844572 Unknown Entry	2	2	Ambiguous	Green	2706.72	5.31	1		33987.8	20844572	GRMZM2G133475	GRMZM2G133475_T01	GRMZM2G133475_T01	PF00141					GO:0004601,GO:0020037,GO:0006979,GO:0055114	AT5G05340.1		Peroxidase superfamily protein	LOC_Os07g48050.1		peroxidase precursor, putative, expressed
Ambiguous	GRMZM2G134415_T01_PACid_20879202	gnl|db|GRMZM2G134415_T01_PACid:20879202 GRMZM2G134415_T01_PACid:20879202 Unknown Entry	1	1	Ambiguous	Green	1299.36	16.28	5	26049.4	43054.1	20879202	GRMZM2G134415	GRMZM2G134415_T01	GRMZM2G134415_T01	PF00467,PF00900,PF01704	PTHR11581				GO:0016779,GO:0008152,GO:0006412,GO:0005840,GO:0005622,GO:0003735	AT5G17310.2	AtUGP2,UGP2	UDP-glucose pyrophosphorylase 2	LOC_Os02g02560.1		UTP--glucose-1-phosphate uridylyltransferase, putative, expressed
Ambiguous	GRMZM2G134797_T01_PACid_20835564	gnl|db|GRMZM2G134797_T01_PACid:20835564 GRMZM2G134797_T01_PACid:20835564 Unknown Entry	1	1	Ambiguous	Green	178.608	21.74	2		12931.8	20835564	GRMZM2G134797	GRMZM2G134797_T01	GRMZM2G134797_T01	PF00334	PTHR11349	KOG0888			GO:0004550,GO:0005524,GO:0006165,GO:0006183,GO:0006228,GO:0006241	AT4G09320.1	NDPK1	Nucleoside diphosphate kinase family protein	LOC_Os07g30970.1		nucleoside diphosphate kinase, putative, expressed
Ambiguous	GRMZM2G134797_T02_PACid_20835563	gnl|db|GRMZM2G134797_T02_PACid:20835563 GRMZM2G134797_T02_PACid:20835563 Unknown Entry	1	1	Ambiguous	Green	282.664	32.89	4	14658	16830.4	20835563	GRMZM2G134797	GRMZM2G134797_T02	GRMZM2G134797_T02	PF00334	PTHR11349	KOG0888			GO:0004550,GO:0005524,GO:0006165,GO:0006183,GO:0006228,GO:0006241	AT4G09320.1	NDPK1	Nucleoside diphosphate kinase family protein	LOC_Os07g30970.1		nucleoside diphosphate kinase, putative, expressed
Ambiguous	GRMZM2G134797_T03_PACid_20835565	gnl|db|GRMZM2G134797_T03_PACid:20835565 GRMZM2G134797_T03_PACid:20835565 Unknown Entry	1	1	Ambiguous	Green	256.197	30.63	3		12497.6	20835565	GRMZM2G134797	GRMZM2G134797_T03	GRMZM2G134797_T03	PF00334	PTHR11349	KOG0888			GO:0004550,GO:0005524,GO:0006165,GO:0006183,GO:0006228,GO:0006241	AT4G09320.1	NDPK1	Nucleoside diphosphate kinase family protein	LOC_Os07g30970.1		nucleoside diphosphate kinase, putative, expressed
Ambiguous	GRMZM2G135108_T01_PACid_20821020	gnl|db|GRMZM2G135108_T01_PACid:20821020 GRMZM2G135108_T01_PACid:20821020 Unknown Entry	4	3	Indistinguishable	Green	602.041	8.06	4	26425	39242.3	20821020	GRMZM2G135108	GRMZM2G135108_T01	GRMZM2G135108_T01	PF00141					GO:0004601,GO:0020037,GO:0006979,GO:0055114	AT4G11290.1		Peroxidase superfamily protein	LOC_Os05g06970.1		peroxidase precursor, putative, expressed
Ambiguous	GRMZM2G135727_T01_PACid_20847292	gnl|db|GRMZM2G135727_T01_PACid:20847292 GRMZM2G135727_T01_PACid:20847292 Unknown Entry	2	2	Ambiguous	Green	3217.06	11.31	4		44920.3	20847292	GRMZM2G135727	GRMZM2G135727_T01	GRMZM2G135727_T01	PF00297	PTHR11363	KOG0746		K02925	GO:0003735,GO:0006412,GO:0005622,GO:0005840	AT1G43170.1	ARP1,emb2207,RP1,RPL3A	ribosomal protein 1	LOC_Os12g07010.1		ribosomal protein L3, putative, expressed
Ambiguous	GRMZM2G135727_T02_PACid_20847293	gnl|db|GRMZM2G135727_T02_PACid:20847293 GRMZM2G135727_T02_PACid:20847293 Unknown Entry	2	2	Ambiguous	Green	3217.06	11.31	4		44920.3	20847293	GRMZM2G135727	GRMZM2G135727_T02	GRMZM2G135727_T02	PF00297	PTHR11363	KOG0746		K02925	GO:0003735,GO:0006412,GO:0005622,GO:0005840	AT1G43170.1	ARP1,emb2207,RP1,RPL3A	ribosomal protein 1	LOC_Os12g07010.1		ribosomal protein L3, putative, expressed
Ambiguous	GRMZM2G135727_T03_PACid_20847294	gnl|db|GRMZM2G135727_T03_PACid:20847294 GRMZM2G135727_T03_PACid:20847294 Unknown Entry	2	2	Ambiguous	Green	3217.06	13.06	4		38840.3	20847294	GRMZM2G135727	GRMZM2G135727_T03	GRMZM2G135727_T03	PF00297	PTHR11363	KOG0746			GO:0003735,GO:0006412,GO:0005622,GO:0005840	AT1G43170.1	ARP1,emb2207,RP1,RPL3A	ribosomal protein 1	LOC_Os12g07010.1		ribosomal protein L3, putative, expressed
Ambiguous	GRMZM2G135727_T04_PACid_20847295	gnl|db|GRMZM2G135727_T04_PACid:20847295 GRMZM2G135727_T04_PACid:20847295 Unknown Entry	2	2	Ambiguous	Green	494.904	13.58	2		18975.1	20847295	GRMZM2G135727	GRMZM2G135727_T04	GRMZM2G135727_T04	PF00297	PTHR11363				GO:0003735,GO:0006412,GO:0005622,GO:0005840	AT1G61580.1	ARP2,RPL3B	R-protein L3 B	LOC_Os12g07010.1		ribosomal protein L3, putative, expressed
Ambiguous	GRMZM2G135727_T05_PACid_20847296	gnl|db|GRMZM2G135727_T05_PACid:20847296 GRMZM2G135727_T05_PACid:20847296 Unknown Entry	2	1	Ambiguous	Green	1950.75	15.33	2		15693	20847296	GRMZM2G135727	GRMZM2G135727_T05	GRMZM2G135727_T05	PF00297	PTHR11363				GO:0003735,GO:0006412,GO:0005622,GO:0005840	AT1G61580.1	ARP2,RPL3B	R-protein L3 B	LOC_Os11g06750.1		ribosomal protein L3, putative, expressed
Ambiguous	GRMZM2G136895_T01_PACid_20875148	gnl|db|GRMZM2G136895_T01_PACid:20875148 GRMZM2G136895_T01_PACid:20875148 Unknown Entry	1	1	Ambiguous	Green	597.768	7.89	4	26915	82476.8	20875148	GRMZM2G136895	GRMZM2G136895_T01	GRMZM2G136895_T01	PF00933,PF01915					GO:0004553,GO:0005975	AT5G64570.1	ATBXL4,XYL4	beta-D-xylosidase 4	LOC_Os04g54810.1		beta-D-xylosidase, putative, expressed
Ambiguous	GRMZM2G136895_T02_PACid_20875150	gnl|db|GRMZM2G136895_T02_PACid:20875150 GRMZM2G136895_T02_PACid:20875150 Unknown Entry	1	1	Ambiguous	Green	130.416	7.1	3		48279.3	20875150	GRMZM2G136895	GRMZM2G136895_T02	GRMZM2G136895_T02	PF00933					GO:0004553,GO:0005975	AT5G64570.1	ATBXL4,XYL4	beta-D-xylosidase 4	LOC_Os04g54810.1		beta-D-xylosidase, putative, expressed
Ambiguous	GRMZM2G136895_T03_PACid_20875151	gnl|db|GRMZM2G136895_T03_PACid:20875151 GRMZM2G136895_T03_PACid:20875151 Unknown Entry	1	1	Ambiguous	Green	491.85	5.19	2		43084.6	20875151	GRMZM2G136895	GRMZM2G136895_T03	GRMZM2G136895_T03	PF01915					GO:0004553,GO:0005975	AT5G64570.1	ATBXL4,XYL4	beta-D-xylosidase 4	LOC_Os04g54810.1		beta-D-xylosidase, putative, expressed
Ambiguous	GRMZM2G136895_T04_PACid_20875149	gnl|db|GRMZM2G136895_T04_PACid:20875149 GRMZM2G136895_T04_PACid:20875149 Unknown Entry	1	1	Ambiguous	Green	491.85	4.42	2		50691.1	20875149	GRMZM2G136895	GRMZM2G136895_T04	GRMZM2G136895_T04	PF01915					GO:0004553,GO:0005975	AT5G64570.1	ATBXL4,XYL4	beta-D-xylosidase 4	LOC_Os04g54810.1		beta-D-xylosidase, putative, expressed
Ambiguous	GRMZM2G137839_T01_PACid_20865606	gnl|db|GRMZM2G137839_T01_PACid:20865606 GRMZM2G137839_T01_PACid:20865606 Unknown Entry	2	2	Ambiguous	Green	1733.65	18.8	5		27485.1	20865606	GRMZM2G137839	GRMZM2G137839_T01	GRMZM2G137839_T01	PF00141			1.11.1.11	K00434	GO:0004601,GO:0020037,GO:0006979,GO:0055114	AT1G07890.1	APX1,ATAPX01,ATAPX1,CS1,MEE6	ascorbate peroxidase 1	LOC_Os03g17690.1		OsAPx1 - Cytosolic Ascorbate Peroxidase encoding gene 1-8, expressed
Ambiguous	GRMZM2G137839_T02_PACid_20865607	gnl|db|GRMZM2G137839_T02_PACid:20865607 GRMZM2G137839_T02_PACid:20865607 Unknown Entry	2	2	Ambiguous	Green	1733.65	20.98	5	59171	24803	20865607	GRMZM2G137839	GRMZM2G137839_T02	GRMZM2G137839_T02	PF00141					GO:0004601,GO:0020037,GO:0006979,GO:0055114	AT1G07890.1	APX1,ATAPX01,ATAPX1,CS1,MEE6	ascorbate peroxidase 1	LOC_Os03g17690.1		OsAPx1 - Cytosolic Ascorbate Peroxidase encoding gene 1-8, expressed
Ambiguous	GRMZM2G137868_T01_PACid_20870001	gnl|db|GRMZM2G137868_T01_PACid:20870001 GRMZM2G137868_T01_PACid:20870001 Unknown Entry	4	4	Indistinguishable	Green	490.649	15.63	5	37441.5	44390.9	20870001	GRMZM2G137868	GRMZM2G137868_T01	GRMZM2G137868_T01	PF00266	PTHR21152,PTHR21152:SF7	KOG2862	2.6.1.44,2.6.1.45,2.6.1.51	K00830	GO:0008152	AT2G13360.1	AGT,AGT1,SGAT	alanine:glyoxylate aminotransferase	LOC_Os08g39300.1		aminotransferase, putative, expressed
Ambiguous	GRMZM2G137868_T02_PACid_20870002	gnl|db|GRMZM2G137868_T02_PACid:20870002 GRMZM2G137868_T02_PACid:20870002 Unknown Entry	4	4	Indistinguishable	Green	486.464	15.63	4		44390.9	20870002	GRMZM2G137868	GRMZM2G137868_T02	GRMZM2G137868_T02	PF00266	PTHR21152,PTHR21152:SF7	KOG2862	2.6.1.44,2.6.1.45,2.6.1.51	K00830	GO:0008152	AT2G13360.1	AGT,AGT1,SGAT	alanine:glyoxylate aminotransferase	LOC_Os08g39300.1		aminotransferase, putative, expressed
Ambiguous	GRMZM2G137868_T03_PACid_20870003	gnl|db|GRMZM2G137868_T03_PACid:20870003 GRMZM2G137868_T03_PACid:20870003 Unknown Entry	4	4	Indistinguishable	Green	486.464	15.63	4		44390.9	20870003	GRMZM2G137868	GRMZM2G137868_T03	GRMZM2G137868_T03	PF00266	PTHR21152,PTHR21152:SF7	KOG2862	2.6.1.44,2.6.1.45,2.6.1.51	K00830	GO:0008152	AT2G13360.1	AGT,AGT1,SGAT	alanine:glyoxylate aminotransferase	LOC_Os08g39300.1		aminotransferase, putative, expressed
Ambiguous	GRMZM2G137868_T04_PACid_20870004	gnl|db|GRMZM2G137868_T04_PACid:20870004 GRMZM2G137868_T04_PACid:20870004 Unknown Entry	4	4	Indistinguishable	Green	486.464	15.63	4		44390.9	20870004	GRMZM2G137868	GRMZM2G137868_T04	GRMZM2G137868_T04	PF00266	PTHR21152,PTHR21152:SF7	KOG2862	2.6.1.44,2.6.1.45,2.6.1.51	K00830	GO:0008152	AT2G13360.1	AGT,AGT1,SGAT	alanine:glyoxylate aminotransferase	LOC_Os08g39300.1		aminotransferase, putative, expressed
Ambiguous	GRMZM2G137868_T05_PACid_20870005	gnl|db|GRMZM2G137868_T05_PACid:20870005 GRMZM2G137868_T05_PACid:20870005 Unknown Entry	4	4	Indistinguishable	Green	486.464	17.12	4		41061.9	20870005	GRMZM2G137868	GRMZM2G137868_T05	GRMZM2G137868_T05	PF00266	PTHR21152,PTHR21152:SF7	KOG2862			GO:0008152	AT2G13360.1	AGT,AGT1,SGAT	alanine:glyoxylate aminotransferase	LOC_Os08g39300.1		aminotransferase, putative, expressed
Ambiguous	GRMZM2G141432_T01_PACid_20847240	gnl|db|GRMZM2G141432_T01_PACid:20847240 GRMZM2G141432_T01_PACid:20847240 Unknown Entry	3	3	Indistinguishable	Green	360.184	13.16	2		16356.2	20847240	GRMZM2G141432	GRMZM2G141432_T01	GRMZM2G141432_T01	PF00125	PTHR23428	KOG1744		K11252	GO:0003677,GO:0043565,GO:0005622,GO:0006334,GO:0005634,GO:0000786	AT3G45980.1	H2B,HTB9	Histone superfamily protein	LOC_Os08g38300.1		Core histone H2A/H2B/H3/H4 domain containing protein, putative, expressed
Ambiguous	GRMZM2G142834_T01_PACid_20844662	gnl|db|GRMZM2G142834_T01_PACid:20844662 GRMZM2G142834_T01_PACid:20844662 Unknown Entry	1	1	Ambiguous	Green	372.505	23.15	3		12360.8	20844662	GRMZM2G142834	GRMZM2G142834_T01	GRMZM2G142834_T01	PF00831	PTHR13872,PTHR13872:SF11	KOG3436			GO:0003735,GO:0006412,GO:0005622,GO:0005840	AT5G02610.1		Ribosomal L29 family protein	LOC_Os02g30050.1		ribosomal protein L29, putative, expressed
Ambiguous	GRMZM2G143780_T01_PACid_20852456	gnl|db|GRMZM2G143780_T01_PACid:20852456 GRMZM2G143780_T01_PACid:20852456 Unknown Entry	1	1	Ambiguous	Green	1184.14	29.13	3		11409.4	20852456	GRMZM2G143780	GRMZM2G143780_T01	GRMZM2G143780_T01	PF00125	PTHR10484	KOG3467		K11251	GO:0003677,GO:0006352,GO:0005634,GO:0006334,GO:0000786	AT3G53730.1		Histone superfamily protein	LOC_Os01g61920.1		Core histone H2A/H2B/H3/H4 domain containing protein, putative, expressed
Ambiguous	GRMZM2G143780_T02_PACid_20852457	gnl|db|GRMZM2G143780_T02_PACid:20852457 GRMZM2G143780_T02_PACid:20852457 Unknown Entry	1	1	Ambiguous	Green	1184.14	29.13	3		11409.4	20852457	GRMZM2G143780	GRMZM2G143780_T02	GRMZM2G143780_T02	PF00125	PTHR10484	KOG3467		K11251	GO:0003677,GO:0006352,GO:0005634,GO:0006334,GO:0000786	AT3G53730.1		Histone superfamily protein	LOC_Os01g61920.1		Core histone H2A/H2B/H3/H4 domain containing protein, putative, expressed
Ambiguous	GRMZM2G143780_T03_PACid_20852458	gnl|db|GRMZM2G143780_T03_PACid:20852458 GRMZM2G143780_T03_PACid:20852458 Unknown Entry	1	1	Ambiguous	Green	1184.14	29.13	3		11409.4	20852458	GRMZM2G143780	GRMZM2G143780_T03	GRMZM2G143780_T03	PF00125	PTHR10484	KOG3467		K11251	GO:0003677,GO:0006352,GO:0005634,GO:0006334,GO:0000786	AT3G53730.1		Histone superfamily protein	LOC_Os01g61920.1		Core histone H2A/H2B/H3/H4 domain containing protein, putative, expressed
Ambiguous	GRMZM2G143780_T04_PACid_20852459	gnl|db|GRMZM2G143780_T04_PACid:20852459 GRMZM2G143780_T04_PACid:20852459 Unknown Entry	1	0	Ambiguous	-						20852459	GRMZM2G143780	GRMZM2G143780_T04	GRMZM2G143780_T04		PTHR10484	KOG3467			GO:0006334,GO:0005634,GO:0003677,GO:0000786	AT3G53730.1		Histone superfamily protein	LOC_Os09g38020.1		Core histone H2A/H2B/H3/H4 domain containing protein, putative, expressed
Ambiguous	GRMZM2G143780_T05_PACid_20852460	gnl|db|GRMZM2G143780_T05_PACid:20852460 GRMZM2G143780_T05_PACid:20852460 Unknown Entry	1	1	Ambiguous	Green	1117.17	20.93	2		9394.01	20852460	GRMZM2G143780	GRMZM2G143780_T05	GRMZM2G143780_T05	PF00125	PTHR10484	KOG3467		K11254	GO:0003677,GO:0006352,GO:0005634,GO:0006334,GO:0000786	AT1G07660.2		Histone superfamily protein	LOC_Os09g38020.1		Core histone H2A/H2B/H3/H4 domain containing protein, putative, expressed
Ambiguous	GRMZM2G145258_T01_PACid_20840151	gnl|db|GRMZM2G145258_T01_PACid:20840151 GRMZM2G145258_T01_PACid:20840151 Unknown Entry	3	3	Indistinguishable	Green	731.033	21.15	6		29909.7	20840151	GRMZM2G145258	GRMZM2G145258_T01	GRMZM2G145258_T01	PF01015	PTHR11830	KOG1628		K02984	GO:0003735,GO:0006412,GO:0005622,GO:0005840	AT4G34670.1		Ribosomal protein S3Ae	LOC_Os12g21798.1		40S ribosomal protein S3a, putative, expressed
Ambiguous	GRMZM2G146206_T01_PACid_20854043	gnl|db|GRMZM2G146206_T01_PACid:20854043 GRMZM2G146206_T01_PACid:20854043 Unknown Entry	1	0	Ambiguous	-						20854043	GRMZM2G146206	GRMZM2G146206_T01	GRMZM2G146206_T01	PF00121	PTHR21139				GO:0004807,GO:0008152	AT3G55440.1	ATCTIMC,CYTOTPI,TPI	triosephosphate isomerase	LOC_Os01g62420.1		triosephosphate isomerase, cytosolic, putative, expressed
Ambiguous	GRMZM2G146206_T02_PACid_20854042	gnl|db|GRMZM2G146206_T02_PACid:20854042 GRMZM2G146206_T02_PACid:20854042 Unknown Entry	2	1	Ambiguous	Green	974.237	18.22	3		25232.6	20854042	GRMZM2G146206	GRMZM2G146206_T02	GRMZM2G146206_T02	PF00121	PTHR21139	KOG1643			GO:0004807,GO:0008152	AT3G55440.1	ATCTIMC,CYTOTPI,TPI	triosephosphate isomerase	LOC_Os01g62420.1		triosephosphate isomerase, cytosolic, putative, expressed
Ambiguous	GRMZM2G146206_T04_PACid_20854041	gnl|db|GRMZM2G146206_T04_PACid:20854041 GRMZM2G146206_T04_PACid:20854041 Unknown Entry	2	1	Ambiguous	Green	974.237	16.8	3		27567.5	20854041	GRMZM2G146206	GRMZM2G146206_T04	GRMZM2G146206_T04	PF00121	PTHR21139	KOG1643	5.3.1.1	K01803	GO:0004807,GO:0008152	AT3G55440.1	ATCTIMC,CYTOTPI,TPI	triosephosphate isomerase	LOC_Os01g62420.1		triosephosphate isomerase, cytosolic, putative, expressed
Ambiguous	GRMZM2G146206_T05_PACid_20854044	gnl|db|GRMZM2G146206_T05_PACid:20854044 GRMZM2G146206_T05_PACid:20854044 Unknown Entry	1	0	Ambiguous	-						20854044	GRMZM2G146206	GRMZM2G146206_T05	GRMZM2G146206_T05	PF00121	PTHR21139				GO:0004807,GO:0008152	AT3G55440.1	ATCTIMC,CYTOTPI,TPI	triosephosphate isomerase	LOC_Os01g62420.4		triosephosphate isomerase, cytosolic, putative, expressed
Ambiguous	GRMZM2G146754_T01_PACid_20855045	gnl|db|GRMZM2G146754_T01_PACid:20855045 GRMZM2G146754_T01_PACid:20855045 Unknown Entry	1	1	Ambiguous	Green	310.944	5.79	1		21432	20855045	GRMZM2G146754	GRMZM2G146754_T01	GRMZM2G146754_T01	PF00171	PTHR11699,PTHR11699:SF45				GO:0016491,GO:0008152,GO:0055114	AT3G48170.1	ALDH10A9	aldehyde dehydrogenase 10A9	LOC_Os08g32870.1		aldehyde dehydrogenase, putative, expressed
Ambiguous	GRMZM2G148646_T01_PACid_20825147	gnl|db|GRMZM2G148646_T01_PACid:20825147 GRMZM2G148646_T01_PACid:20825147 Unknown Entry	2	1	Ambiguous	Green	3752.92	16.24	2		13074	20825147	GRMZM2G148646	GRMZM2G148646_T01	GRMZM2G148646_T01	PF00181	PTHR13691:SF4,PTHR13691				GO:0003735,GO:0006412,GO:0005622,GO:0005840	AT2G18020.1	EMB2296	Ribosomal protein L2 family	LOC_Os12g38000.1		60S ribosomal protein L8, putative, expressed
Ambiguous	GRMZM2G149178_T01_PACid_20873664	gnl|db|GRMZM2G149178_T01_PACid:20873664 GRMZM2G149178_T01_PACid:20873664 Unknown Entry	1	1	Ambiguous	Green	1184.14	29.13	3		11409.4	20873664	GRMZM2G149178	GRMZM2G149178_T01	GRMZM2G149178_T01	PF00125	PTHR10484	KOG3467		K11251	GO:0003677,GO:0006352,GO:0005634,GO:0006334,GO:0000786	AT5G59970.1		Histone superfamily protein	LOC_Os01g61920.1		Core histone H2A/H2B/H3/H4 domain containing protein, putative, expressed
Ambiguous	GRMZM2G149178_T02_PACid_20873665	gnl|db|GRMZM2G149178_T02_PACid:20873665 GRMZM2G149178_T02_PACid:20873665 Unknown Entry	1	0	Ambiguous	-						20873665	GRMZM2G149178	GRMZM2G149178_T02	GRMZM2G149178_T02		PTHR10484	KOG3467			GO:0006334,GO:0005634,GO:0003677,GO:0000786	AT3G53730.1		Histone superfamily protein	LOC_Os01g61920.1		Core histone H2A/H2B/H3/H4 domain containing protein, putative, expressed
Ambiguous	GRMZM2G149178_T03_PACid_20873666	gnl|db|GRMZM2G149178_T03_PACid:20873666 GRMZM2G149178_T03_PACid:20873666 Unknown Entry	1	1	Ambiguous	Green	1117.17	20.93	2		9394.01	20873666	GRMZM2G149178	GRMZM2G149178_T03	GRMZM2G149178_T03	PF00125	PTHR10484	KOG3467		K11254	GO:0003677,GO:0006352,GO:0005634,GO:0006334,GO:0000786	AT1G07660.2		Histone superfamily protein	LOC_Os04g49420.1		Core histone H2A/H2B/H3/H4 domain containing protein, putative, expressed
Ambiguous	GRMZM2G149257_T01_PACid_20868249	gnl|db|GRMZM2G149257_T01_PACid:20868249 GRMZM2G149257_T01_PACid:20868249 Unknown Entry	2	2	Ambiguous	Green	2265.63	16.46	4		18805.8	20868249	GRMZM2G149257	GRMZM2G149257_T01	GRMZM2G149257_T01	PF01157	PTHR20981	KOG1732		K02889	GO:0003735,GO:0006412,GO:0005622,GO:0005840	AT1G57860.1		Translation protein SH3-like family protein	LOC_Os03g04750.1		60S ribosomal protein L21-2, putative, expressed
Ambiguous	GRMZM2G149649_T01_PACid_20848170	gnl|db|GRMZM2G149649_T01_PACid:20848170 GRMZM2G149649_T01_PACid:20848170 Unknown Entry	2	2	Ambiguous	Green	2229.89	31.93	4		17831.7	20848170	GRMZM2G149649	GRMZM2G149649_T01	GRMZM2G149649_T01	PF03946,PF00298	PTHR11661	KOG0886		K02870	GO:0003735,GO:0006412,GO:0005840	AT2G37190.1		Ribosomal protein L11 family protein	LOC_Os04g50990.1		L11 domain containing ribosomal protein, putative, expressed
[truncated: 846 more rows]
